# Supplementary material for: A human fetal liver-derived infant MLL-AF4 acute lymphoblastic leukemia model reveals a distinct fetal gene expression program
Source: Nat Commun. 2021 Nov 25;12:6905. doi: 10.1038/s41467-021-27270-z (PMC8616957; doi:10.1038/s41467-021-27270-z)
Supplement: Supplementary file 4 — Supplementary Data 1 [file 41467_2021_27270_MOESM4_ESM.xlsx]

## Sheet: Sheet1
Supplementary Data 1: Differentially expressed genes (FDR<0.05; edgeR exact test) in MLL-AF4 infant-ALL vs MLL-AF4 childhood-ALL
gene name	logFC	logCPM	Pvalue	FDR
LINC01122	-9.83467	3.13061	1.98038e-42	2.93889e-38
PDCD6IPP2	-5.83291	3.7393	1.3562e-30	1.0063e-26
GOLGA8M	-6.24123	3.82563	1.04681e-21	5.1782e-18
GTF3C5	-1.05464	6.67445	1.83393e-15	6.80387e-12
SMC1B	-2.79556	1.3129	1.1596e-14	3.4417e-11
PTPRB	-7.23318	2.89509	1.55129e-13	3.83685e-10
PTH2R	-6.16549	0.758386	3.93142e-13	8.3346e-10
ILDR2	-3.78164	0.839274	7.35052e-13	1.36352e-09
RGMA	-4.33053	0.554419	2.1794e-12	3.59359e-09
KIF21A	-6.5061	2.1229	4.883e-12	6.60278e-09
WHAMMP2	-4.10182	3.7303	4.89424e-12	6.60278e-09
EPB41L1	-4.67054	0.929543	6.75054e-12	7.78957e-09
MYLK3	-4.28347	1.2344	6.82375e-12	7.78957e-09
MAST1	-3.87473	0.86262	1.04387e-11	1.10651e-08
GOLGA8J	-3.34111	2.14897	1.05e-10	1.0388e-07
SPEG	-4.05783	1.72829	1.37181e-10	1.27236e-07
FKBP10	-4.7521	0.130541	4.07611e-10	3.5582e-07
HOXB4	6.30629	2.38867	5.43129e-10	4.4778e-07
MYO6	-4.40349	2.32632	8.57325e-10	6.69616e-07
CDH4	-3.78892	0.485076	1.42909e-09	1.06038e-06
SMYD3	-1.88319	4.21907	2.08144e-09	1.47089e-06
DCLK2	-4.30481	2.25736	2.6877e-09	1.81084e-06
BMPR1A	-4.28005	-0.0291178	2.80657e-09	1.81084e-06
ZNF714	-1.31119	5.28111	3.80495e-09	2.35273e-06
CCSAP	-1.48189	5.87597	5.14886e-09	3.05636e-06
APOBEC3B	-2.19316	2.19852	7.76911e-09	4.43437e-06
IQGAP3	-1.58428	6.44986	1.16465e-08	6.40124e-06
CHD5	-2.80071	2.24053	1.2271e-08	6.50365e-06
ZNF488	-4.36646	0.372797	1.76494e-08	8.76783e-06
HOXB3	5.66983	3.40983	1.77247e-08	8.76783e-06
GNG11	5.14323	0.569043	2.17704e-08	1.04217e-05
ZNF462	-5.21041	0.426468	2.99599e-08	1.38939e-05
RAB11FIP5	-3.56564	0.667568	3.51781e-08	1.58195e-05
MAP3K9	-3.29295	2.03789	3.69961e-08	1.61477e-05
SHOX2	-3.51813	-1.7538	4.20598e-08	1.78334e-05
MCF2L2	-2.92082	-0.052877	6.98907e-08	2.88105e-05
IL27RA	1.62893	4.94252	7.53634e-08	3.02268e-05
SPAG1	-2.4349	3.54898	7.91985e-08	3.07238e-05
SDC1	-3.75526	-0.371313	8.17385e-08	3.07238e-05
LINC00565	-3.60164	-0.423614	8.28135e-08	3.07238e-05
DACT3	-3.31339	1.63705	8.78189e-08	3.17862e-05
ADCY9	-1.67119	8.4039	9.55689e-08	3.37677e-05
VANGL1	4.70841	3.50145	1.05259e-07	3.62465e-05
BMP6	-3.58869	-0.475899	1.07469e-07	3.62465e-05
ARHGAP20	-3.80031	-1.19693	1.34919e-07	4.44934e-05
NPAS1	-2.96757	-0.154979	1.868e-07	6.02633e-05
CAMK2N2	-5.71508	-1.96294	2.30878e-07	7.28986e-05
GOLGA8IP	-3.24429	2.53209	2.40771e-07	7.44384e-05
SARDH	3.26173	2.41237	2.68052e-07	8.11814e-05
ZNF503-AS1	-5.1993	-3.0943	2.76495e-07	8.20639e-05
CCDC149	-4.14849	2.5646	2.84479e-07	8.27779e-05
SLC30A4	-3.28703	2.14175	3.60774e-07	0.000102959
MORC2-AS1	-2.69083	-0.448026	3.76527e-07	0.000105427
GEM	-5.03627	-0.546052	3.89753e-07	0.00010711
ST14	4.4971	2.66225	4.04268e-07	0.000109079
SYN1	-3.4965	0.678543	4.39214e-07	0.000115421
PPP1R9A	-3.95363	1.02278	4.43328e-07	0.000115421
KLF8	-3.12979	3.28163	4.90132e-07	0.000125406
RPL22	1.21116	8.15626	5.28091e-07	0.000132828
CEP128	-0.831912	4.82884	5.42215e-07	0.000134108
IL13RA1	3.3422	5.63134	5.75648e-07	0.000140043
HMGA2	7.49049	5.16729	6.00092e-07	0.000143635
KCNMB2	-2.91642	-1.78715	7.45966e-07	0.000173771
DUXAP8	-6.23218	-1.55686	7.49416e-07	0.000173771
FUOM	1.6948	2.77758	8.51443e-07	0.000192715
ENPP1	-4.35132	-0.130116	8.5709e-07	0.000192715
LPAR1	-4.23422	1.28798	9.4418e-07	0.000209129
SLC12A4	-0.79181	5.90386	1.05724e-06	0.000228493
DDO	-3.23859	1.12883	1.0624e-06	0.000228493
RAB6C-AS1	-8.19423	-0.838788	1.15041e-06	0.000238689
BRI3BP	-1.04976	6.66018	1.15701e-06	0.000238689
CD34	5.86894	8.17139	1.15806e-06	0.000238689
TFAP2C	-7.32779	-3.08607	1.20818e-06	0.000245607
PRICKLE2	-7.38416	0.795154	1.34009e-06	0.000268742
FHOD3	-3.76103	-0.00503373	1.39355e-06	0.000275737
GOLGA8H	-1.97132	1.81881	1.63194e-06	0.000318657
LINC00920	2.81888	1.36499	1.87461e-06	0.000361289
ARHGAP32	4.81022	3.68383	1.9312e-06	0.000367422
HDX	-4.27391	-0.71241	1.96236e-06	0.000368626
ATP1A3	-2.16918	6.03908	2.26578e-06	0.000420303
ARFGAP3	-0.759935	5.55357	2.36326e-06	0.000432973
RASL10B	-4.43498	-0.0872299	2.42195e-06	0.000438313
PLCXD1	-0.683829	6.73903	2.65893e-06	0.000475404
FSD1	3.85869	-0.267062	2.79799e-06	0.000494311
ACSF2	-1.17952	4.63407	2.88312e-06	0.000503359
MTSS1	2.18829	5.51459	3.11186e-06	0.000536977
ITGB8	-5.0283	2.50853	3.1503e-06	0.000537362
EID3	-2.25173	0.758779	3.19109e-06	0.000538134
MAML2	1.62146	4.97757	3.41455e-06	0.000569347
GOLGA8S	-2.80692	2.45138	3.63341e-06	0.000599108
GAB1	1.44095	7.98984	3.89991e-06	0.000635985
LARP6	-8.97594	-0.484663	3.95139e-06	0.000637376
EIF4E3	-2.04701	4.5715	4.12777e-06	0.000658668
CELSR2	-1.3705	6.55123	4.32004e-06	0.000667054
ZNF215	-3.7204	-1.04475	4.32295e-06	0.000667054
REEP2	-2.59231	0.227017	4.32963e-06	0.000667054
PIEZO2	-4.0623	0.470163	4.36012e-06	0.000667054
PARD3B	-6.45922	-0.285028	4.78557e-06	0.000724673
DBH	3.49223	1.44827	5.699e-06	0.000854275
CHST6	-5.61796	-0.507982	6.10335e-06	0.000905738
COPZ2	-3.66865	-1.47681	7.02849e-06	0.0010327
CENPJ	-0.734856	5.96589	7.15796e-06	0.00103545
GRIP1	-3.65486	3.08962	7.2427e-06	0.00103545
CEP112	-2.5214	1.20078	7.25653e-06	0.00103545
WDR62	-1.23238	5.94529	7.3283e-06	0.00103573
DBH-AS1	3.44851	1.64704	7.47146e-06	0.001046
HES6	-2.17332	2.98518	7.65268e-06	0.00106136
NR5A2	11.7381	6.18819	7.77454e-06	0.00106828
MYH10	-2.45451	4.98294	8.31586e-06	0.00112865
TBC1D3E	-1.61818	0.505887	8.36604e-06	0.00112865
ANKS6	4.11462	3.55199	8.67512e-06	0.00115981
GPR19	-1.28367	0.153126	8.77508e-06	0.0011627
MYLK2	-2.22154	-0.584541	8.93544e-06	0.00117347
ZRANB2-AS2	-1.92258	0.564396	9.31572e-06	0.00121268
GAD1	-2.66934	-0.824229	9.49548e-06	0.00122533
RDM1	-1.71938	0.0636741	9.97619e-06	0.00127626
SMOC1	-5.9647	2.6035	1.08497e-05	0.00137615
JMY	4.01223	4.1124	1.14688e-05	0.00143331
MXI1	1.67617	4.13219	1.14935e-05	0.00143331
KCNIP3	-3.43495	-2.22384	1.17353e-05	0.00145126
SPINT1	-1.26899	4.1523	1.19262e-05	0.00146269
WFS1	6.83072	4.9913	1.27086e-05	0.00153371
BGN	-7.25996	1.66886	1.2712e-05	0.00153371
FAM171A2	-3.04568	0.117865	1.30154e-05	0.00155022
KIF18A	-1.23357	4.38565	1.30577e-05	0.00155022
TBX1	-2.54481	-0.894304	1.44098e-05	0.00169716
SRC	-1.43072	4.37732	1.53285e-05	0.00179114
FBN3	-2.7573	-1.07706	1.85726e-05	0.00215326
CPVL	3.5561	3.91682	1.88545e-05	0.00216899
PPP2R5C	-1.22419	8.64673	1.93858e-05	0.00221297
KNDC1	-2.25067	2.42532	2.02868e-05	0.00229814
LIPC	-1.29136	4.83201	2.06291e-05	0.00231563
RND2	-2.0657	-1.17663	2.07533e-05	0.00231563
ANKRD6	-1.83355	1.8661	2.17171e-05	0.00240509
BTBD6	-0.85902	6.104	2.2112e-05	0.00243068
OXER1	-1.2084	2.42682	2.40061e-05	0.00261949
BTNL9	10.1319	6.18927	2.45349e-05	0.00265765
CCDC15	-1.47764	3.56078	2.51882e-05	0.00268791
BRSK1	-2.65551	1.26396	2.52691e-05	0.00268791
PTPRR	-7.20704	3.69856	2.53577e-05	0.00268791
SEC11C	2.59555	2.79878	2.64497e-05	0.00278378
NEURL1B	-1.8302	6.61845	2.72162e-05	0.00284429
GREB1	-2.57076	0.128	2.77878e-05	0.00288223
SGK1	2.44003	4.91396	2.79677e-05	0.00288223
ELK3	1.43679	5.29614	2.86034e-05	0.00292034
PAWR	2.46277	0.351112	2.88947e-05	0.00292034
SLC25A37	1.182	7.6654	2.89279e-05	0.00292034
COL7A1	-1.32002	2.18023	3.04233e-05	0.00305056
ARMCX2	-1.93334	1.58627	3.29388e-05	0.00328061
C1RL	1.74584	4.19454	3.55349e-05	0.00351558
ANXA2R	-2.1384	4.94145	3.65244e-05	0.00358955
PHLDB2	-3.47696	3.62868	3.79812e-05	0.0036921
WHAMMP3	-2.32141	1.76838	3.80655e-05	0.0036921
ROBO1	3.05721	-0.445583	3.98751e-05	0.00384251
BEND4	5.20006	3.34384	4.1981e-05	0.00399597
GSAP	2.38488	4.42188	4.20061e-05	0.00399597
TBC1D9	3.74782	4.21306	4.23871e-05	0.00400653
OPHN1	4.01596	2.19849	4.31906e-05	0.00403123
FAM222A	-1.51133	1.6692	4.31917e-05	0.00403123
SYNM	4.37937	1.02802	4.53908e-05	0.00421
NFATC4	-4.21137	2.56429	4.74577e-05	0.00435481
DGCR9	-1.81524	-0.773257	4.76552e-05	0.00435481
GOLGA8T	-2.38563	2.68397	4.78325e-05	0.00435481
GGT7	-1.80195	2.47466	4.82934e-05	0.00436997
ZNF555	0.914448	3.94779	5.17809e-05	0.00465715
SPTLC3	-2.81203	-1.57449	5.29998e-05	0.00472486
HHIP	-2.12896	0.310937	5.31706e-05	0.00472486
RRAGD	-1.88717	3.48419	6.10857e-05	0.00539529
TP73	-2.2468	3.38	6.14423e-05	0.00539529
FEZ1	-2.5329	2.60918	6.44526e-05	0.00555937
RGL1	2.16956	4.29472	6.45284e-05	0.00555937
TRAIP	-1.00321	3.68046	6.45703e-05	0.00555937
NUCB2	-1.40722	7.46946	6.48094e-05	0.00555937
AKR1C1	-2.74078	0.368948	6.57002e-05	0.00560339
SBK1	-1.92857	3.30408	6.93588e-05	0.00588163
FMNL1	-0.593671	8.29875	7.22636e-05	0.0060602
ANKRD55	2.00959	-0.497584	7.29342e-05	0.0060602
SHCBP1	-1.20648	5.38775	7.29357e-05	0.0060602
PSD	-1.16065	1.17537	7.32244e-05	0.0060602
KIAA0895	-2.25936	0.574099	7.35702e-05	0.0060602
CLSTN1	-0.973608	8.14634	7.39149e-05	0.0060602
SCN8A	-2.16763	-0.121566	7.56382e-05	0.00611809
SLITRK6	-6.73052	-1.84423	7.57907e-05	0.00611809
COL19A1	-3.18439	1.88018	7.58577e-05	0.00611809
RACGAP1	-1.27799	6.22345	7.68921e-05	0.00616043
PREX1	1.45854	9.3645	7.7213e-05	0.00616043
BMP3	5.03481	6.17276	7.97168e-05	0.00632619
KLRG2	4.81122	-1.85091	8.09267e-05	0.0063696
EGLN3	-3.49024	-1.3977	8.11222e-05	0.0063696
LINC01410	2.07162	5.23452	8.21973e-05	0.00642004
ZMYND8	-0.874703	8.20842	8.3621e-05	0.00644371
TSHZ2	-3.0042	-1.14159	8.37677e-05	0.00644371
DNAH10	-1.74981	1.22901	8.3803e-05	0.00644371
KLHL13	-2.51744	3.85569	8.46932e-05	0.00647859
POMGNT2	3.43634	1.63119	8.56084e-05	0.00648943
USP51	-1.59227	1.92316	8.57095e-05	0.00648943
ICAM2	-1.15625	4.33317	8.65535e-05	0.00650457
GOLGA8K	-2.24446	2.76975	8.6786e-05	0.00650457
DPEP1	6.44801	3.29932	8.81123e-05	0.00653298
EHD3	1.16434	6.2419	8.8398e-05	0.00653298
CHPF	-2.25565	1.30103	8.84857e-05	0.00653298
STK3	-0.586737	4.49912	9.04174e-05	0.00661075
MYL9	-1.83931	-0.38609	9.07275e-05	0.00661075
NIPA1	-0.865568	5.34032	9.08756e-05	0.00661075
SPPL3	-0.668828	5.73658	9.15571e-05	0.00662784
ZNF850	-1.14966	3.76184	9.69594e-05	0.00698484
RGS10	2.40849	2.17487	9.84532e-05	0.00702813
WWC3	2.74471	7.02843	9.85075e-05	0.00702813
PURG	-3.20273	-0.585716	0.000101848	0.00720695
EPM2A	-0.612685	4.92504	0.000101985	0.00720695
ZFP92	-3.13123	0.787667	0.000103124	0.0072529
NLRC5	1.53367	8.95646	0.000104674	0.00730169
GOLGA8F	-2.59583	-3.35959	0.000105338	0.00730169
RPSAP52	7.7374	0.859774	0.000105697	0.00730169
CDK2	-0.743057	5.50738	0.000105786	0.00730169
GPR27	-4.02113	0.166339	0.000107758	0.00740339
AIG1	-2.53065	0.274231	0.000108622	0.00742837
HUNK	-3.50711	-1.65246	0.000110146	0.007498
SP3	-0.462343	7.88255	0.000112871	0.007642
SHANK1	-1.47227	7.65462	0.000113291	0.007642
C9orf72	1.00545	5.64805	0.000114369	0.00767983
BNC2	7.37611	3.6145	0.000115322	0.00770159
INSM1	-4.5495	2.18111	0.000115731	0.00770159
AK4	-3.11276	0.794461	0.000117132	0.00775512
BARD1	-0.792341	5.61079	0.000117581	0.00775512
ZBTB8A	-1.92789	1.27304	0.000118447	0.0077776
PMEPA1	-2.55969	2.25643	0.00011942	0.0077776
AADAT	-5.27442	0.485877	0.000119494	0.0077776
TSPY26P	-1.29697	2.98701	0.000121405	0.00786019
PPP1R3B	-1.59398	5.07105	0.000121822	0.00786019
CAPG	-1.10788	7.25942	0.000124267	0.00795483
FLNC	-1.89025	-2.17591	0.000124361	0.00795483
WWTR1	-2.33749	-1.13788	0.000131032	0.00832207
ENAH	4.29407	5.62102	0.000131252	0.00832207
PLEKHG4	1.81682	3.42968	0.000132238	0.00832207
TM6SF1	-2.24475	0.594616	0.000132346	0.00832207
RORB	-3.2399	0.0761039	0.000133384	0.008352
PPM1F	0.918272	8.01123	0.000134217	0.00835539
CHST3	7.13532	1.08271	0.000134565	0.00835539
CPS1	-2.7822	0.609693	0.000138945	0.00859142
CD52	2.45179	1.78466	0.000140177	0.00863165
CAPS2	-1.91145	0.428584	0.000145263	0.00890788
PTPRK	2.93414	0.624758	0.000147841	0.00900961
WSB2	-0.975755	4.7794	0.000148136	0.00900961
ATF5	-1.82707	3.38943	0.000151192	0.00912276
LINC01257	-1.94289	1.17346	0.000151526	0.00912276
CIT	-1.27564	6.38438	0.000151841	0.00912276
NCAPH2	-0.630739	6.15505	0.000153799	0.00920311
TGFA	-2.53635	4.06863	0.000157901	0.00941065
GADD45G	5.81614	0.726774	0.000162185	0.0096273
TROAP	-1.36319	5.00275	0.000162839	0.00962759
MPEG1	-2.47748	7.53656	0.000165824	0.00971616
RAB6C	-1.50351	-0.0788532	0.000165828	0.00971616
RECK	1.29255	6.06278	0.000166301	0.00971616
CR2	2.60297	1.48764	0.000167426	0.00972633
BAG3	1.90322	0.236618	0.000167786	0.00972633
LINC01585	-1.80385	-0.555524	0.000170248	0.00983068
ITPR3	2.66279	4.65297	0.000171126	0.00984306
PELI3	-1.201	3.10015	0.000173059	0.00991584
SHANK3	5.71781	3.79318	0.000177868	0.0101
CFAP61	-3.1014	-0.64104	0.00017793	0.0101
PDGFD	4.38052	3.03873	0.000178316	0.0101
GPR18	-1.60949	3.48021	0.000180004	0.0101569
PGBD1	-0.665398	3.92639	0.000184347	0.0103626
SARM1	-1.34448	2.4056	0.00018591	0.0104109
NFIB	-2.78458	-1.51612	0.000191027	0.0106573
MYRIP	5.08838	5.25996	0.000193951	0.010764
IL1R2	11.3974	2.37719	0.00019439	0.010764
NCF2	2.32022	5.02943	0.000196105	0.0108186
TFR2	1.37106	4.84574	0.000200084	0.0109572
CENPN	-0.986616	3.59444	0.000200374	0.0109572
ZFAND1	0.656432	5.12104	0.000200832	0.0109572
HBG2	4.14364	2.04327	0.00020164	0.0109609
PPM1E	6.03351	5.03378	0.000203225	0.0110068
NEMP1	-0.990344	6.61674	0.000204961	0.0110322
S100A16	4.3134	4.98618	0.000205182	0.0110322
SCCPDH	-0.929857	6.14751	0.000207954	0.0111409
ZNF853	-2.12412	1.73604	0.000209003	0.0111569
MIR6503	3.28588	1.37012	0.000210957	0.0112208
GPT2	-1.88634	5.46629	0.000224637	0.0118868
GCLM	2.50264	5.47082	0.00022508	0.0118868
LINC00963	-1.09797	3.31897	0.000233924	0.0123101
ZNF134	-0.697198	5.56917	0.000235074	0.0123269
ATL3	-0.67167	6.93319	0.000236021	0.0123329
SHROOM1	-3.61359	0.966382	0.000239803	0.0124866
HRK	3.60716	0.151315	0.000241215	0.0125162
KCNJ16	5.76138	-1.0285	0.000252356	0.0130487
KYNU	-2.21415	2.57391	0.000260906	0.0134091
DENND5B	-1.71716	2.05904	0.000261134	0.0134091
MIRLET7BHG	-2.82296	-1.25327	0.000264091	0.0135142
SLC34A2	-3.55131	1.16047	0.000266699	0.0136007
ISG20	1.80168	5.48141	0.000269218	0.0136609
INSIG1	-0.901249	6.47658	0.000269721	0.0136609
TIMELESS	-0.994057	7.44747	0.00027275	0.0136879
PALLD	-1.78468	5.1169	0.00027295	0.0136879
NLGN4X	-6.13568	-0.515801	0.00027302	0.0136879
CHTF18	-0.823956	6.50501	0.000276778	0.0138296
KHDRBS3	-3.21661	0.809295	0.00028021	0.0139313
CLDN5	-1.80451	-2.2872	0.000280691	0.0139313
ANKRD18DP	5.94901	-0.91724	0.000281639	0.0139317
C1orf198	-1.4507	3.10359	0.000284205	0.014012
SALL2	-2.52463	1.68993	0.000285942	0.0140509
ANLN	-1.24086	5.89699	0.000289339	0.0141709
TGM2	2.46244	2.71397	0.000291763	0.0142076
NAT16	-4.44876	-2.66416	0.000292003	0.0142076
RPL37	0.737812	8.00453	0.000297518	0.0144286
GOLGA8N	-2.15679	6.27438	0.000301385	0.0145686
BRCA1	-1.05876	6.63937	0.000306562	0.0147707
C19orf38	2.07467	1.92762	0.000310206	0.0148979
CELF5	-2.41299	-0.944526	0.000312425	0.0149561
SPSB1	-1.96702	1.06139	0.000316384	0.0150615
NID1	-2.68281	3.59915	0.000316923	0.0150615
MTMR11	3.46621	1.9938	0.000317672	0.0150615
TRIM37	-0.613101	5.17974	0.000318945	0.0150737
CLSTN2	-4.39627	4.24411	0.000322239	0.0151259
DPH1	0.710538	5.73251	0.000322832	0.0151259
NMT2	-1.08125	3.92902	0.000323107	0.0151259
CD7	2.24323	1.93748	0.000329842	0.0153926
LAMB2	5.25774	3.31679	0.00033244	0.0154329
NOS3	3.60551	2.8627	0.00033279	0.0154329
PTPRF	-2.19908	2.70743	0.000333826	0.0154329
MID1	-2.47573	0.52471	0.000336506	0.0154775
ASIC1	-2.48133	0.604533	0.000336876	0.0154775
TPRG1	-2.92133	-0.852015	0.000346198	0.0158153
LINC01163	4.50891	1.4564	0.000347116	0.0158153
SLC30A3	-2.62377	-2.10474	0.000348446	0.0158153
ZGRF1	-0.815964	5.88872	0.00034849	0.0158153
METTL7B	3.63049	-0.485777	0.000351073	0.0158517
INPP5J	5.99601	1.84684	0.000351428	0.0158517
AMZ1	-1.85799	3.6982	0.000354789	0.0158941
CYB5R2	4.73689	5.29924	0.000354918	0.0158941
SLAIN1	-0.9037	5.30597	0.000356724	0.0158941
WDR27	0.61282	6.10756	0.000357595	0.0158941
RAB21	-0.658551	6.45473	0.000357724	0.0158941
CCDC81	-1.75499	1.7982	0.000359163	0.0159104
TMEM65	-1.08452	6.75544	0.000379909	0.0167667
CACNB1	-1.03179	4.23771	0.000380754	0.0167667
KLHL25	-1.08229	3.26068	0.000392407	0.0172288
CEP72	-0.873838	3.67428	0.000402473	0.0176186
ORC6	-1.04625	4.63915	0.000410672	0.017889
PAK4	-0.673249	4.64572	0.000411061	0.017889
ACBD7	-1.75247	-0.70338	0.000415051	0.0180098
RMDN2	2.37039	0.51823	0.000420855	0.0181771
TGFB2	-2.16712	-2.94046	0.000421357	0.0181771
TUBA1B	-0.835525	8.01597	0.000428651	0.0184382
DESI2	-0.547826	6.70159	0.000431621	0.0184957
MFNG	1.14026	6.89867	0.000432736	0.0184957
SDSL	-1.21242	0.704567	0.000434001	0.0184957
SCARF1	1.43921	5.50013	0.000434972	0.0184957
NMUR1	-1.9188	4.72912	0.000438067	0.018574
CITED4	2.91477	2.277	0.000440677	0.0186143
HYI	-0.756815	2.49659	0.000442182	0.0186143
TSPAN7	4.60557	1.71085	0.000443187	0.0186143
CRACR2B	-1.91752	0.893642	0.000444034	0.0186143
ZBTB16	4.88929	3.53433	0.000445949	0.0186419
LPCAT1	-0.531949	7.33486	0.000456545	0.0190312
PRKAR2B	1.60148	4.24429	0.000461356	0.0191779
RECQL4	-0.912329	6.0342	0.000464137	0.0192339
CEP55	-1.166	5.23425	0.000465295	0.0192339
DENND1A	-0.47741	5.33302	0.00046878	0.0192776
OLIG1	-2.60849	1.81933	0.000468949	0.0192776
NEDD1	-0.672106	5.46576	0.000470346	0.0192816
RAD9B	-0.994248	1.84378	0.000475313	0.0194315
ANKRD27	-0.574726	6.57464	0.000479884	0.0195645
TONSL	-0.791781	6.53778	0.00048699	0.0197998
NEIL3	-1.4459	3.39912	0.000490714	0.0198967
TENM1	2.47756	1.40217	0.00049251	0.0199151
PARPBP	-0.90035	3.96746	0.0004964	0.0199766
TCFL5	-0.716588	4.88139	0.000496722	0.0199766
COL6A3	2.72659	0.215279	0.000501957	0.0201293
CKAP4	-2.41709	3.58013	0.000503678	0.0201293
SKA1	-1.19555	3.60586	0.000504588	0.0201293
CDK5RAP2	-0.562421	7.7883	0.000506807	0.0201526
TPO	7.51038	0.640107	0.000507889	0.0201526
LINC00899	-2.47489	0.717764	0.000531132	0.0210187
C1RL-AS1	1.46745	3.30906	0.000535811	0.0211475
SCT	-1.49337	-1.27214	0.000539543	0.0212383
MYO18B	-3.32397	6.67297	0.000542592	0.0213017
GRK5	1.97926	2.7672	0.000551545	0.0215961
GJC1	2.77811	3.91878	0.000562789	0.0219421
CCDC141	-2.60491	1.86433	0.000563339	0.0219421
TMEM154	-1.62895	3.9885	0.000567626	0.0220181
ZNF367	-0.955735	5.59725	0.000568258	0.0220181
TMEM38B	-1.35353	2.78997	0.000574116	0.0221872
RFC5	-0.78145	5.01439	0.000579099	0.0223216
NEK6	1.47591	6.86912	0.000583141	0.0224192
THBS1	3.34288	2.41596	0.000591828	0.0226944
ARHGAP11A	-1.04629	6.56849	0.000604285	0.0231123
RTN2	1.44244	0.743615	0.000614275	0.023423
SKA2	-0.896741	4.97983	0.000619002	0.023423
ECT2	-0.919945	5.19224	0.00061963	0.023423
FN3KRP	-0.575222	5.21381	0.000621348	0.023423
KLHL34	-3.53017	-1.95349	0.000621513	0.023423
C19orf81	-1.31414	-0.814698	0.000621877	0.023423
NEMP2	-0.741105	5.3135	0.000638545	0.0239899
LMTK3	-1.93259	0.928407	0.000641759	0.0240498
ZNF530	-0.985217	3.11407	0.000646465	0.0241651
DPY19L1	-0.573947	5.50092	0.000650281	0.0242467
IGF1R	1.67797	6.06181	0.000652654	0.0242742
SLC7A3	-3.33908	3.11624	0.00065579	0.0243298
ECE1	1.3857	4.01323	0.000666212	0.0246027
OGN	-1.33361	1.35956	0.000668117	0.0246027
L3MBTL4	-2.40296	2.82848	0.000669541	0.0246027
SKIDA1	3.61084	5.28805	0.000669776	0.0246027
GNB1L	-0.724425	2.97968	0.000673217	0.024668
RSRC1	-0.487473	5.11917	0.000681495	0.0249098
ETNK2	-2.73527	-0.909929	0.000683212	0.0249112
TNNT3	-2.3315	0.717679	0.00068711	0.0249919
ADGRB2	-2.27058	2.16667	0.000691734	0.0250986
VAT1	-1.19082	6.63092	0.000707972	0.0256194
HIRIP3	-0.843933	4.55464	0.00070954	0.0256194
RIF1	-0.542792	7.84187	0.000711948	0.0256439
XKR5	-3.47813	-1.53183	0.000717637	0.0257863
DPPA4	2.30825	-0.755194	0.000724353	0.0259647
SMPD4	-0.397191	7.38926	0.000751657	0.0267738
CERCAM	-0.761615	5.03419	0.000752021	0.0267738
PARVB	2.44524	5.54678	0.000752337	0.0267738
NRSN2	-1.26986	1.38571	0.00076184	0.0270117
ZNF354C	2.48055	1.19988	0.000762662	0.0270117
HMGCS1	-0.734011	5.82894	0.000767955	0.0271344
NAALADL1	-1.48752	-0.749987	0.000770277	0.0271518
AKAP12	6.48605	4.16436	0.00077664	0.0273112
MMRN1	1.96109	0.369368	0.000793839	0.02785
KCNN1	-1.54349	-1.4298	0.00079675	0.0278862
CCDC150	-1.13938	3.69082	0.0008004	0.0279481
PIAS4	-0.48701	4.80342	0.000819097	0.0285338
KLF11	-2.28386	2.97354	0.000823681	0.0286263
AGTPBP1	0.517999	6.58609	0.000826145	0.0286367
TRO	-2.47705	3.24313	0.000829341	0.0286367
SLC41A2	-2.36459	-0.286447	0.000831442	0.0286367
CDH23	1.91945	2.44129	0.000832058	0.0286367
DAGLA	2.59254	1.1598	0.000833628	0.0286367
ZDHHC21	0.677173	6.82005	0.000838381	0.0287334
GABRD	3.39353	1.46277	0.00084184	0.0287855
SLC39A8	-0.681447	7.2857	0.000848951	0.0289619
P2RX7	-1.04132	5.33725	0.000865911	0.0294486
FKBP6	-1.40402	1.06031	0.000867187	0.0294486
KIF18B	-1.30183	5.85426	0.000870191	0.0294832
ALS2CL	1.88858	2.91015	0.000876524	0.0296301
PLXNA2	3.14696	2.2456	0.000883834	0.0298093
HS3ST4	9.32138	0.334619	0.000891386	0.0299959
STK39	-0.676771	6.78022	0.000901266	0.0302597
CEP250	-0.392132	7.29719	0.000910528	0.0305017
C16orf87	-0.675076	4.10056	0.000921954	0.0308017
ARHGAP31	2.92959	2.94307	0.000923636	0.0308017
ACOT11	-2.04773	0.336813	0.000927901	0.0308746
CBR3	-1.66123	-0.850931	0.000943006	0.031307
RNFT2	-1.28396	1.97084	0.000948243	0.0313708
P3H4	-2.01784	1.10877	0.000949156	0.0313708
CDK20	3.10816	0.475238	0.000954491	0.031477
PEAR1	2.20729	0.537711	0.000961498	0.0316304
RAB39B	-2.59699	0.812914	0.000963407	0.0316304
CCND2	1.81265	5.33815	0.000970996	0.0318092
EXPH5	-1.84729	0.658285	0.000974131	0.0318416
NPDC1	1.81334	0.747928	0.000977811	0.0318917
NUF2	-1.12054	4.52841	0.000981238	0.0319009
PYGO1	-4.68798	-0.311521	0.000982392	0.0319009
TRIM72	-2.52665	2.4762	0.000990209	0.0320506
ZNF384	0.451599	6.17568	0.000991323	0.0320506
SPAG16	-2.45256	0.643948	0.000993998	0.0320673
PIK3IP1	1.83039	6.42621	0.00100196	0.0322539
GOLGA8O	-2.06136	5.0829	0.00100989	0.0323744
ZNF416	-0.765859	2.60446	0.00101006	0.0323744
PARD6B	-0.888962	1.89696	0.00101465	0.0323913
PLAG1	1.5412	3.9042	0.00101572	0.0323913
SERTAD2	-0.675235	6.86138	0.00101799	0.0323913
SUDS3	-0.489703	6.75638	0.00101932	0.0323913
LINC01353	2.92946	-2.27719	0.00102738	0.0325775
SULF2	2.95887	4.89444	0.00103046	0.0326056
CREB3L3	-3.47226	-1.74971	0.00106933	0.0337093
HS3ST1	3.895	-0.0316454	0.00106988	0.0337093
PSMC3IP	-0.687655	3.30782	0.00107501	0.0337992
XRCC1	-0.619811	5.10384	0.00111917	0.0351132
SGIP1	3.05609	-1.71965	0.00112374	0.035182
PNMA1	-0.935093	4.50631	0.00113045	0.0352173
KIF22	-0.847847	6.45788	0.00113127	0.0352173
RPS7	0.721269	7.00501	0.00113198	0.0352173
PRSS21	9.62325	2.73105	0.00114653	0.0355554
CHRNA3	5.62016	3.36585	0.00114764	0.0355554
PTH1R	4.88165	5.72267	0.00115576	0.0357321
MDK	-1.96921	1.91789	0.00116571	0.0359634
MSI2	-1.09658	8.99612	0.00116808	0.0359634
CD244	1.80526	3.44602	0.0011725	0.0359942
ZFP36	1.38119	7.2257	0.00117393	0.0359942
RNASEH2A	-0.723367	4.21229	0.00117638	0.0359947
VPS35	-0.384687	7.54649	0.00118373	0.0361453
IMPG1	-4.26443	-3.90488	0.00120053	0.0363914
PODXL	-1.16328	3.9653	0.00120135	0.0363914
BLM	-0.700432	6.00959	0.00120136	0.0363914
STAG3	1.7357	5.99177	0.0012016	0.0363914
HLTF	-0.731389	6.54417	0.00120642	0.036463
CLEC4E	3.88705	1.0501	0.00121944	0.0367168
TIGD3	-1.42466	-0.0642549	0.00121977	0.0367168
GALNT12	3.17002	1.66194	0.0012271	0.0368626
RPS3	0.847664	9.13706	0.00124364	0.0372842
INCENP	-0.830771	6.81179	0.00125073	0.037421
CD4	1.56651	3.5916	0.00126113	0.0376563
NCR3LG1	-1.38441	2.45248	0.00127176	0.0377507
PROK2	-3.12421	0.961778	0.00127281	0.0377507
BPGM	1.37694	4.53816	0.00127307	0.0377507
ADAMTS9	9.07668	0.0988284	0.00127447	0.0377507
DPH6	0.955692	2.96531	0.00128356	0.0378454
LHX3	-3.04842	-3.11106	0.00128519	0.0378454
SYCE2	-0.849828	0.601547	0.00128571	0.0378454
TMEM116	-0.81243	3.0297	0.00128876	0.0378454
RXFP1	5.33932	1.57069	0.00129042	0.0378454
RPL29	0.847587	6.80439	0.00129357	0.0378632
ZNF519	-0.718249	4.56153	0.00130595	0.0381503
TOX2	-1.95256	1.23696	0.00131148	0.0381737
NR2F6	-0.984139	3.03523	0.0013119	0.0381737
CEBPD	2.94438	2.76559	0.00131567	0.0382086
PRL	-2.81946	0.966878	0.00132896	0.0385192
CKS1B	-0.934827	3.2702	0.00133484	0.0386141
ZNF827	3.53001	2.58293	0.00133772	0.0386221
PLK4	-1.02226	5.44008	0.00134082	0.0386364
CD1D	3.30384	2.97276	0.00134753	0.0387546
ST3GAL6	2.65206	3.16717	0.00135327	0.0388442
STAR	3.12384	3.25542	0.00136278	0.0390417
CYGB	2.5264	4.87377	0.00136591	0.0390562
MIR181A1HG	-1.50226	4.03934	0.00137332	0.0391924
HAAO	-0.794617	3.79718	0.00137828	0.0392466
RPA1	-0.487716	7.36013	0.0013852	0.0392466
TMEM64	-1.77293	4.66822	0.00138611	0.0392466
DNASE2	-1.0593	2.83203	0.00139045	0.0392466
KLRK1	1.25133	4.11115	0.00139086	0.0392466
LINC00884	-1.07303	0.109214	0.00139227	0.0392466
KIAA1549	-2.10861	0.248246	0.00139373	0.0392466
DAPK1	2.24429	2.90411	0.00140866	0.0395245
RPL18	0.72293	7.80391	0.00141187	0.0395245
MRC2	-1.75342	5.18391	0.00141308	0.0395245
LCAT	-0.751734	2.80685	0.00141425	0.0395245
ADD2	-2.13505	4.69212	0.00142448	0.039603
ZBP1	1.65471	0.949091	0.00142483	0.039603
MRVI1	1.95721	3.28737	0.0014259	0.039603
SH2D4A	4.07697	1.07177	0.00142911	0.039603
KIF17	2.53812	1.41157	0.00143041	0.039603
ACRV1	-1.1675	0.343105	0.00144193	0.0398479
IRX1	13.7652	4.73685	0.00144763	0.0399308
DTX4	-1.69091	6.41182	0.00146121	0.0402308
DYNLT3	-1.88668	3.5574	0.00147183	0.040347
LMCD1	-2.86511	-0.820191	0.00147287	0.040347
CDCA5	-1.04869	5.55883	0.00147359	0.040347
QPRT	-1.41505	5.57364	0.00147936	0.0404219
CENPL	-0.722867	3.56086	0.00148177	0.0404219
TMIGD2	1.9451	1.58281	0.00148546	0.0404482
ZDHHC9	0.656791	4.63022	0.00149058	0.0405133
ST8SIA5	2.91593	1.00803	0.00149382	0.0405221
SLC6A6	1.56643	4.5059	0.00149739	0.0405221
SPAG5	-0.984696	6.29541	0.0014991	0.0405221
CENPI	-0.898801	3.75473	0.00150836	0.0406381
IGF2BP1	9.64377	5.0403	0.00151065	0.0406381
SLFN13	-1.35926	5.33122	0.00151161	0.0406381
NEGR1	-2.60486	6.49547	0.00155766	0.0418006
GALNTL6	4.23474	2.26273	0.00156665	0.0419658
EFEMP1	5.74344	4.67347	0.00157547	0.0420818
ACAT2	-0.612569	4.53251	0.00157665	0.0420818
PHF19	-0.717087	6.84744	0.00158063	0.0421123
THEM6	1.1801	3.52337	0.00159218	0.0423441
LTBP2	-1.25432	1.9474	0.001599	0.0424492
SASS6	-0.673043	4.45981	0.00160816	0.0426162
DDIAS	-0.995932	3.66232	0.00161488	0.0426496
CDC25B	-0.621674	6.23475	0.00161517	0.0426496
CKAP5	-0.691401	8.18853	0.00162672	0.0428784
ZNF556	5.52187	0.794815	0.00163019	0.0428935
RPL7A	0.791216	8.45532	0.00168349	0.0441563
ARNT2	5.59343	2.1555	0.00168413	0.0441563
ATP6V0A2	-0.378749	6.90092	0.00170718	0.0446818
SMC2	-0.81039	7.21104	0.0017126	0.0447448
DACT1	-1.07145	3.75734	0.00172139	0.0448953
CEP131	-0.526045	5.46004	0.00173301	0.0449817
LGR5	-4.37314	4.29112	0.00173356	0.0449817
CBX5	-0.697291	8.97356	0.00173692	0.0449817
NYNRIN	-1.55669	3.8061	0.00173759	0.0449817
USP49	-0.870675	6.59153	0.00173986	0.0449817
CABLES2	-0.78468	4.73124	0.00175078	0.0451854
APP	3.5969	5.28723	0.00175778	0.0452873
JPH2	5.47775	0.679345	0.00176958	0.0455121
CD69	2.44643	5.76227	0.00177675	0.0455818
YBX3	1.52082	9.05005	0.00177843	0.0455818
GPR162	2.90923	1.47886	0.00178727	0.0457295
BCAR3	1.81762	4.19123	0.00180577	0.0461233
CCDC74A	-1.66326	2.38668	0.00180994	0.0461505
ZNF721	1.25518	5.00285	0.0018159	0.0462229
BCL6B	3.05764	0.754035	0.0018237	0.046342
RPL35	0.87044	6.21254	0.00184025	0.0466085
C1orf112	-0.692526	4.37462	0.00184047	0.0466085
DIO3OS	9.02087	2.12528	0.00184481	0.0466387
LCP2	0.956283	6.02662	0.00187119	0.0471932
LRP11	-1.41101	2.92914	0.00187339	0.0471932
TTC9	-2.0009	1.90415	0.00187628	0.0471932
PRR29	-1.16013	2.74578	0.00188361	0.0472248
GCSAM	-1.39328	4.13343	0.00188747	0.0472248
ZEB1	1.61266	1.23394	0.00188756	0.0472248
CEP85	-0.511708	6.38767	0.00189027	0.0472248
ZMAT3	-0.817099	8.19942	0.00190165	0.0474293
PIM3	1.17228	6.08669	0.00190852	0.0475137
RGP1	0.599196	6.11285	0.00191519	0.0475137
FABP5	1.08179	2.37113	0.00191541	0.0475137
NUP210	-0.807591	9.04776	0.00191784	0.0475137
TIAM1	-1.29035	4.52528	0.00192778	0.0476805
TMEM100	4.56585	1.48458	0.00193289	0.0477272
ZNF521	-2.22075	-0.442397	0.00194303	0.0478979
OVCH2	4.54549	6.1531	0.00195303	0.0480336
SLC1A4	-0.628131	6.63274	0.00195501	0.0480336
C5orf34	-0.760227	3.60623	0.00198361	0.0486558
CASZ1	-1.1702	3.86963	0.00199962	0.0489675
MEX3D	-0.992923	3.42679	0.00200486	0.049015
ACBD3	-0.411338	5.99821	0.00201774	0.0492487
STAP1	1.13161	4.28087	0.00202675	0.0493875
MAN1A1	2.32555	6.62858	0.00203024	0.0493915
GOLGA8R	-1.7911	4.83139	0.00204057	0.0495615
TRIB3	-2.0373	2.2276	0.00206144	0.0498249
CEBPG	-0.45811	6.42555	0.00206328	0.0498249
SOCS7	-0.592805	6.34699	0.00206561	0.0498249
ARHGAP23	-0.684686	6.39225	0.00206706	0.0498249
RTKN2	-1.60027	3.61214	0.0020682	0.0498249
GCLC	0.874884	5.72185	0.00207686	0.0499523
