# Supplementary material for: A human fetal liver-derived infant MLL-AF4 acute lymphoblastic leukemia model reveals a distinct fetal gene expression program
Source: Nat Commun. 2021 Nov 25;12:6905. doi: 10.1038/s41467-021-27270-z (PMC8616957; doi:10.1038/s41467-021-27270-z)
Supplement: Supplementary file 5 — Supplementary Data 2 [file 41467_2021_27270_MOESM5_ESM.xlsx]

## Sheet: Sheet1
Supplementary Data 2: Combined table of differentially expressed genes (FDR<0.05 in at least 1 HSPC subpopulation) in FL HSPC vs ABM HSPC, and in MLL-AF4 infant-ALL vs MLL-AF4 chALL
gene name	change in FL HSC	change in FL MPP	change in FL LMPP	change in FL B cell progentiors (CBP vs CLP)	number of fetal populations where gene is differentially expressed (0-4)	change in iALL
GPR22	up	up	up	up	4	unchanged
HOXA3	up	up	up	unchanged	3	unchanged
CLEC1B	up	up	unchanged	unchanged	2	unchanged
COL4A5	up	up	up	unchanged	3	unchanged
OIT3	up	unchanged	unchanged	up	2	unchanged
CD9	down	down	unchanged	unchanged	2	unchanged
ITGAX	up	up	up	unchanged	3	unchanged
LIN28B	up	up	up	up	4	unchanged
NRP2	up	up	unchanged	unchanged	2	unchanged
CCDC173	up	up	up	unchanged	3	unchanged
MEG8	up	up	up	unchanged	3	unchanged
TNFAIP2	up	up	up	unchanged	3	unchanged
ANKRD36B	up	up	up	up	4	unchanged
STAG3L3	up	up	up	up	4	unchanged
TNFAIP3	down	down	down	unchanged	3	unchanged
SYT14	up	up	unchanged	unchanged	2	unchanged
CLEC4M	up	unchanged	unchanged	up	2	unchanged
RGPD8	up	up	up	up	4	unchanged
CD14	up	unchanged	unchanged	up	2	unchanged
SGK3	up	up	up	unchanged	3	unchanged
P2RY13	up	up	unchanged	unchanged	2	unchanged
NR4A2	down	down	down	unchanged	3	unchanged
FRMD5	up	up	up	up	4	unchanged
LYVE1	up	unchanged	unchanged	unchanged	1	unchanged
CAPRIN1	down	down	down	down	4	unchanged
CCDC144B	up	up	up	unchanged	3	unchanged
STYK1	up	unchanged	unchanged	unchanged	1	unchanged
IMPAD1	down	down	down	down	4	unchanged
COL4A1	up	unchanged	unchanged	unchanged	1	unchanged
TGFBR3	up	unchanged	unchanged	unchanged	1	unchanged
MCTP1	up	up	up	up	4	unchanged
IL33	up	unchanged	unchanged	unchanged	1	unchanged
MCL1	down	down	down	unchanged	3	unchanged
FCN3	up	unchanged	unchanged	unchanged	1	unchanged
KIAA1217	up	up	up	unchanged	3	unchanged
TP53RK	down	down	down	down	4	unchanged
PWRN1	up	up	up	unchanged	3	unchanged
SNHG25	up	up	up	up	4	unchanged
PROCR	up	unchanged	unchanged	unchanged	1	unchanged
RGPD5	up	up	up	up	4	unchanged
STAB1	up	up	unchanged	unchanged	2	unchanged
UBR7	down	down	down	unchanged	3	unchanged
GABPB1-AS1	up	up	up	up	4	unchanged
IGF2BP2-AS1	up	up	up	up	4	unchanged
RIC3	up	up	up	unchanged	3	unchanged
MEG3	up	up	up	up	4	unchanged
PDE1A	up	up	up	unchanged	3	unchanged
NHSL1	up	up	unchanged	unchanged	2	unchanged
MPZL1	down	down	down	unchanged	3	unchanged
RGPD6	up	up	up	up	4	unchanged
EFNA1	up	up	up	up	4	unchanged
YWHAQ	down	down	down	down	4	unchanged
CD36	up	unchanged	unchanged	unchanged	1	unchanged
INPP4B	up	up	unchanged	unchanged	2	unchanged
MAF	up	up	up	unchanged	3	unchanged
ANKRD36C	up	up	up	up	4	unchanged
PTP4A1	down	down	down	down	4	unchanged
RPS15AP10	up	up	up	unchanged	3	unchanged
TMX4	down	down	down	down	4	unchanged
F2RL2	up	up	up	up	4	unchanged
ANXA1	down	down	down	unchanged	3	unchanged
ST6GAL2	down	unchanged	unchanged	unchanged	1	unchanged
EGFEM1P	up	up	up	unchanged	3	unchanged
TJP1	up	up	unchanged	unchanged	2	unchanged
ITGAD	up	up	up	unchanged	3	unchanged
RNF217	up	up	up	up	4	unchanged
SNAP25	up	up	up	unchanged	3	unchanged
TUG1	down	down	down	down	4	unchanged
C22orf39	down	down	down	unchanged	3	unchanged
VEZF1	down	down	down	down	4	unchanged
RIN2	up	up	up	unchanged	3	unchanged
TNFRSF11A	up	up	unchanged	unchanged	2	unchanged
AP2B1	down	down	down	down	4	unchanged
LINC00624	up	up	up	unchanged	3	unchanged
PPP3CC	down	down	down	down	4	unchanged
FCGR2B	up	unchanged	unchanged	unchanged	1	unchanged
PLVAP	up	unchanged	unchanged	unchanged	1	unchanged
CEP170P1	up	up	up	up	4	unchanged
RGPD2	up	up	up	up	4	unchanged
GLRX5	down	down	down	down	4	unchanged
A2M	up	unchanged	unchanged	unchanged	1	unchanged
GBP5	up	unchanged	unchanged	unchanged	1	unchanged
MS4A6A	up	unchanged	unchanged	unchanged	1	unchanged
EMCN	up	unchanged	up	unchanged	2	unchanged
RIT1	down	down	down	down	4	unchanged
OMD	up	up	up	up	4	unchanged
C1QBP	down	down	down	down	4	unchanged
NUDT3	up	up	up	up	4	unchanged
PDGFC	up	up	up	unchanged	3	unchanged
PABPN1	up	up	up	up	4	unchanged
CLDN10	up	up	up	unchanged	3	unchanged
ABCD4	up	up	up	up	4	unchanged
CALCRL	up	up	up	unchanged	3	unchanged
RASGRP3	up	unchanged	unchanged	unchanged	1	unchanged
RAB27B	up	up	unchanged	unchanged	2	unchanged
SMARCA1	up	up	unchanged	unchanged	2	unchanged
RANBP17	up	up	up	unchanged	3	unchanged
KIF5B	down	down	down	down	4	unchanged
NR2F2	up	unchanged	unchanged	unchanged	1	unchanged
MMRN2	up	unchanged	unchanged	unchanged	1	unchanged
ZBTB37	up	up	up	unchanged	3	unchanged
DOCK5	up	up	up	unchanged	3	unchanged
AASS	up	up	unchanged	unchanged	2	unchanged
CFHR1	up	up	unchanged	unchanged	2	unchanged
ASB9	up	unchanged	unchanged	unchanged	1	unchanged
SERF1A	up	up	up	up	4	unchanged
KLHL3	up	unchanged	up	unchanged	2	unchanged
MEIS1	up	up	up	up	4	unchanged
LIMS3	up	up	up	unchanged	3	unchanged
KDELR2	down	down	down	down	4	unchanged
CFH	up	up	up	unchanged	3	unchanged
TAGAP	down	down	down	unchanged	3	unchanged
IGF2BP1	up	up	up	up	4	up
ODC1	down	down	down	down	4	unchanged
RAMP2	up	unchanged	unchanged	unchanged	1	unchanged
RHOJ	up	unchanged	unchanged	unchanged	1	unchanged
GOLGA8B	up	up	up	unchanged	3	unchanged
TTC39B	up	up	up	unchanged	3	unchanged
ADGRF5	up	unchanged	unchanged	unchanged	1	unchanged
SORBS2	up	unchanged	unchanged	unchanged	1	unchanged
RCSD1	down	down	down	down	4	unchanged
EPB41L3	up	unchanged	unchanged	unchanged	1	unchanged
FLT4	up	unchanged	unchanged	unchanged	1	unchanged
MECOM	up	unchanged	unchanged	unchanged	1	unchanged
PPP1CC	down	down	down	down	4	unchanged
TRIM71	up	up	unchanged	unchanged	2	unchanged
C19orf38	up	up	unchanged	unchanged	2	up
MLLT3	up	up	up	unchanged	3	unchanged
PDK3	down	down	down	down	4	unchanged
POLR2J3	up	up	up	up	4	unchanged
PPP2CA	down	down	down	down	4	unchanged
ZCCHC7	down	down	unchanged	down	3	unchanged
NIN	down	down	down	down	4	unchanged
CRYGD	up	up	unchanged	unchanged	2	unchanged
SLC9A7	down	down	down	unchanged	3	unchanged
UBE2J1	down	down	down	down	4	unchanged
RFX7	down	down	down	down	4	unchanged
PREX2	up	unchanged	unchanged	unchanged	1	unchanged
KPNA4	down	down	down	down	4	unchanged
SSBP2	down	down	down	unchanged	3	unchanged
TERF2IP	down	down	down	unchanged	3	unchanged
SCARF1	up	up	up	unchanged	3	up
HES1	up	up	up	unchanged	3	unchanged
CCDC171	up	up	unchanged	unchanged	2	unchanged
TMEM92	up	unchanged	unchanged	unchanged	1	unchanged
DUSP1	down	down	unchanged	unchanged	2	unchanged
B9D1	up	up	unchanged	unchanged	2	unchanged
CXADR	up	up	unchanged	unchanged	2	unchanged
DYTN	up	unchanged	up	unchanged	2	unchanged
ZMIZ1	down	down	unchanged	unchanged	2	unchanged
FARP1	up	up	unchanged	unchanged	2	unchanged
LRRTM2	up	up	unchanged	up	3	unchanged
RCN2	down	down	down	down	4	unchanged
ANGPT1	up	up	up	unchanged	3	unchanged
LINC00240	up	unchanged	unchanged	unchanged	1	unchanged
SERF1B	up	up	up	up	4	unchanged
TPD52	down	down	down	down	4	unchanged
MANSC1	up	unchanged	unchanged	unchanged	1	unchanged
ADHFE1	up	unchanged	up	unchanged	2	unchanged
MAP1LC3B	down	down	down	down	4	unchanged
HSP90AB4P	up	up	up	unchanged	3	unchanged
ANGPT2	up	up	unchanged	unchanged	2	unchanged
PLEKHA2	down	down	down	unchanged	3	unchanged
CLEC7A	up	up	up	unchanged	3	unchanged
PRPS2	down	unchanged	down	down	3	unchanged
C1RL-AS1	up	up	up	unchanged	3	up
CSRNP3	up	up	unchanged	unchanged	2	unchanged
CD300A	up	up	up	unchanged	3	unchanged
RELN	up	unchanged	unchanged	unchanged	1	unchanged
ZNF211	up	up	unchanged	unchanged	2	unchanged
EPPK1	up	up	unchanged	unchanged	2	unchanged
TUBA1B	down	down	down	down	4	down
LDB2	up	up	up	unchanged	3	unchanged
CXCR4	down	down	down	down	4	unchanged
DDAH1	up	up	unchanged	unchanged	2	unchanged
COL4A2	up	unchanged	unchanged	unchanged	1	unchanged
STAB2	up	unchanged	unchanged	up	2	unchanged
NOA1	down	down	down	unchanged	3	unchanged
FAM171A1	up	unchanged	unchanged	unchanged	1	unchanged
EMB	down	down	down	unchanged	3	unchanged
CTSL	up	unchanged	unchanged	up	2	unchanged
GOLGA8A	up	up	up	unchanged	3	unchanged
OTUD1	down	down	unchanged	unchanged	2	unchanged
TIPARP	down	down	down	unchanged	3	unchanged
KDR	up	unchanged	unchanged	unchanged	1	unchanged
GATA4	up	unchanged	unchanged	unchanged	1	unchanged
NEK3	up	up	up	unchanged	3	unchanged
BMPER	up	unchanged	unchanged	unchanged	1	unchanged
ARHGAP29	up	unchanged	unchanged	unchanged	1	unchanged
ANKRD36	up	up	up	up	4	unchanged
SAMD3	up	up	up	unchanged	3	unchanged
EIF3C	up	up	up	up	4	unchanged
CFAP57	up	up	up	unchanged	3	unchanged
MIPOL1	up	up	unchanged	unchanged	2	unchanged
PRELID1	down	down	down	down	4	unchanged
GTF3A	down	down	down	down	4	unchanged
WASF1	down	down	down	down	4	unchanged
FKBP9	up	unchanged	unchanged	unchanged	1	unchanged
CD93	up	up	unchanged	unchanged	2	unchanged
KCNC4	up	up	unchanged	unchanged	2	unchanged
IQCA1	up	unchanged	unchanged	unchanged	1	unchanged
ICA1	up	up	unchanged	unchanged	2	unchanged
TSPAN10	up	up	unchanged	unchanged	2	unchanged
IFIT1	up	up	unchanged	unchanged	2	unchanged
RBM12	down	down	down	down	4	unchanged
SLC12A6	down	down	down	unchanged	3	unchanged
PBX3	down	unchanged	down	down	3	unchanged
HECW2	up	unchanged	unchanged	unchanged	1	unchanged
KLHL23	up	up	up	unchanged	3	unchanged
FLRT2	up	unchanged	unchanged	unchanged	1	unchanged
PKIB	up	up	unchanged	unchanged	2	unchanged
PDIA3P1	down	down	down	unchanged	3	unchanged
IRF2BP2	down	down	down	unchanged	3	unchanged
RPL41	up	up	up	up	4	unchanged
PAPSS2	up	unchanged	unchanged	unchanged	1	unchanged
LHX4	up	unchanged	unchanged	unchanged	1	unchanged
TSC22D1	down	down	unchanged	unchanged	2	unchanged
RPL22L1	up	up	up	unchanged	3	unchanged
KLHL31	up	up	up	unchanged	3	unchanged
FOXO1	down	down	down	down	4	unchanged
LDHC	up	up	unchanged	unchanged	2	unchanged
GIMAP6	up	up	up	unchanged	3	unchanged
HNRNPLL	up	up	unchanged	unchanged	2	unchanged
ELOVL6	up	up	unchanged	unchanged	2	unchanged
GTF2IP4	up	up	up	up	4	unchanged
FBLN1	up	up	unchanged	up	3	unchanged
PATL1	down	down	down	down	4	unchanged
GCA	up	up	unchanged	unchanged	2	unchanged
UBE2Q1	down	down	down	down	4	unchanged
ZNF546	up	unchanged	unchanged	up	2	unchanged
RGS10	up	up	up	unchanged	3	up
PTX3	up	unchanged	unchanged	unchanged	1	unchanged
ADAMTS4	up	up	up	up	4	unchanged
NPL	up	unchanged	unchanged	unchanged	1	unchanged
ZNF404	up	up	unchanged	unchanged	2	unchanged
HEXB	down	down	down	unchanged	3	unchanged
VPREB3	down	down	down	down	4	unchanged
RRAGA	down	down	down	down	4	unchanged
DYRK1A	down	down	down	down	4	unchanged
MTRNR2L9	down	down	down	down	4	unchanged
CCDC175	up	unchanged	unchanged	unchanged	1	unchanged
TRIM45	up	up	up	unchanged	3	unchanged
ACOX2	up	unchanged	unchanged	unchanged	1	unchanged
NOC2L	up	unchanged	up	up	3	unchanged
EIF3CL	up	up	up	up	4	unchanged
SPP1	up	unchanged	unchanged	unchanged	1	unchanged
CMTM7	down	down	down	down	4	unchanged
UGGT2	up	up	unchanged	unchanged	2	unchanged
AFTPH	down	unchanged	down	down	3	unchanged
KLHDC2	down	down	down	down	4	unchanged
LEMD3	down	down	unchanged	unchanged	2	unchanged
RABEP1	down	down	down	down	4	unchanged
THNSL1	up	up	unchanged	up	3	unchanged
POU5F2	up	up	up	unchanged	3	unchanged
MGST1	up	unchanged	unchanged	unchanged	1	unchanged
PTGR1	up	unchanged	unchanged	unchanged	1	unchanged
ECM1	up	unchanged	unchanged	unchanged	1	unchanged
RAI14	up	unchanged	unchanged	unchanged	1	unchanged
CHRFAM7A	up	up	unchanged	unchanged	2	unchanged
AHCYL1	down	down	down	down	4	unchanged
SFMBT2	down	unchanged	unchanged	down	2	unchanged
SHISA2	down	down	unchanged	unchanged	2	unchanged
MRC1	up	unchanged	unchanged	unchanged	1	unchanged
SULT1C4	up	up	up	unchanged	3	unchanged
CDCP1	up	unchanged	unchanged	unchanged	1	unchanged
ELK4	down	down	down	down	4	unchanged
UBA5	down	unchanged	unchanged	unchanged	1	unchanged
CBWD6	up	up	up	up	4	unchanged
FLNA	down	down	down	unchanged	3	unchanged
TRAPPC8	down	unchanged	unchanged	down	2	unchanged
ZNF516	up	unchanged	unchanged	unchanged	1	unchanged
IL1RAP	up	unchanged	unchanged	unchanged	1	unchanged
MFAP4	up	up	up	unchanged	3	unchanged
ADAT2	up	up	unchanged	unchanged	2	unchanged
C21orf91	down	down	down	down	4	unchanged
GORASP2	down	down	down	down	4	unchanged
ABI3	up	up	up	up	4	unchanged
DERL1	down	down	down	down	4	unchanged
CHRNA7	up	up	unchanged	unchanged	2	unchanged
ACBD3	down	down	unchanged	down	3	down
CACNB2	up	up	up	unchanged	3	unchanged
NFE2	up	up	unchanged	unchanged	2	unchanged
GCNT2	up	unchanged	unchanged	unchanged	1	unchanged
TMEM44	up	unchanged	up	unchanged	2	unchanged
PI4KAP2	up	up	up	up	4	unchanged
BATF	up	up	up	unchanged	3	unchanged
TFPI2	up	up	unchanged	unchanged	2	unchanged
MTRNR2L2	down	down	down	down	4	unchanged
PDCD2	down	down	down	down	4	unchanged
APLNR	up	unchanged	unchanged	unchanged	1	unchanged
GARNL3	up	unchanged	unchanged	unchanged	1	unchanged
CAPN11	up	unchanged	unchanged	unchanged	1	unchanged
FBXW2	down	down	down	down	4	unchanged
ZNF480	down	down	down	down	4	unchanged
TOP2B	down	down	down	down	4	unchanged
APLP2	down	down	down	unchanged	3	unchanged
TFEC	up	up	up	unchanged	3	unchanged
CHMP1B	down	down	unchanged	unchanged	2	unchanged
CAPNS1	down	down	down	down	4	unchanged
BTG1	down	down	unchanged	down	3	unchanged
PEAR1	up	up	unchanged	unchanged	2	up
LINC01515	up	up	up	unchanged	3	unchanged
CPT1C	up	up	unchanged	up	3	unchanged
SEMA3C	up	up	up	unchanged	3	unchanged
B4GALT1	down	down	down	down	4	unchanged
FAM156B	up	unchanged	up	unchanged	2	unchanged
CTTN	up	unchanged	unchanged	unchanged	1	unchanged
MIA2	up	up	up	unchanged	3	unchanged
NR5A2	up	unchanged	unchanged	unchanged	1	up
SULT1A1	up	up	up	up	4	unchanged
PSMG1	down	down	down	down	4	unchanged
CITED2	down	down	down	unchanged	3	unchanged
PDE6C	up	up	unchanged	up	3	unchanged
CBWD3	up	up	up	up	4	unchanged
PRKCB	down	down	unchanged	unchanged	2	unchanged
STAM2	down	unchanged	down	unchanged	2	unchanged
B3GNT2	down	down	unchanged	unchanged	2	unchanged
DNAH14	up	up	up	unchanged	3	unchanged
ATMIN	down	down	down	down	4	unchanged
EPC2	down	down	down	down	4	unchanged
CD24	down	unchanged	down	down	3	unchanged
LAPTM5	down	down	down	unchanged	3	unchanged
CDK2AP1	down	down	down	down	4	unchanged
MS4A1	down	down	unchanged	unchanged	2	unchanged
PTP4A2	down	down	down	down	4	unchanged
ANP32B	down	down	down	down	4	unchanged
UGP2	down	down	down	unchanged	3	unchanged
SPG21	down	down	unchanged	down	3	unchanged
L3MBTL3	up	up	up	up	4	unchanged
SLBP	down	down	down	down	4	unchanged
GPD1L	down	down	down	unchanged	3	unchanged
TSGA10	up	unchanged	unchanged	unchanged	1	unchanged
AK2	down	down	down	down	4	unchanged
SIL1	up	unchanged	unchanged	up	2	unchanged
PWAR5	up	unchanged	unchanged	unchanged	1	unchanged
LINC00954	up	up	unchanged	unchanged	2	unchanged
NIPA2	down	down	down	down	4	unchanged
NKAIN2	up	up	unchanged	unchanged	2	unchanged
VPS8	up	up	unchanged	unchanged	2	unchanged
SYVN1	down	down	down	down	4	unchanged
NUDT19	up	up	up	unchanged	3	unchanged
MFAP2	up	up	up	up	4	unchanged
CCDC144CP	up	up	unchanged	unchanged	2	unchanged
DNMT3A	up	up	up	unchanged	3	unchanged
CDK6	down	down	down	unchanged	3	unchanged
FBXW11	down	down	down	unchanged	3	unchanged
ARHGAP26-IT1	up	up	unchanged	up	3	unchanged
CD200R1	up	unchanged	unchanged	unchanged	1	unchanged
PBK	down	unchanged	unchanged	unchanged	1	unchanged
PUM1	down	down	down	down	4	unchanged
PNRC1	down	down	down	down	4	unchanged
SPDYA	up	up	up	unchanged	3	unchanged
CTDNEP1	down	down	down	down	4	unchanged
DDX39B	up	up	up	up	4	unchanged
ANXA3	up	up	unchanged	unchanged	2	unchanged
POTEI	up	up	up	up	4	unchanged
GNPDA1	up	unchanged	unchanged	unchanged	1	unchanged
CCNI	down	down	down	unchanged	3	unchanged
CNTN1	down	down	unchanged	unchanged	2	unchanged
ABI3BP	down	unchanged	unchanged	unchanged	1	unchanged
VIM	down	down	down	unchanged	3	unchanged
NSFP1	up	up	up	up	4	unchanged
DNAJC1	down	down	down	unchanged	3	unchanged
STX17-AS1	up	up	unchanged	unchanged	2	unchanged
PEX11A	up	up	unchanged	unchanged	2	unchanged
ZNF436-AS1	up	unchanged	unchanged	unchanged	1	unchanged
UHMK1	down	down	down	unchanged	3	unchanged
MTRNR2L8	down	down	down	down	4	unchanged
HNRNPAB	down	down	down	down	4	unchanged
JPH1	up	up	up	unchanged	3	unchanged
DCTN3	down	down	unchanged	unchanged	2	unchanged
RPS6KA6	up	unchanged	unchanged	unchanged	1	unchanged
UBE2R2	down	down	down	down	4	unchanged
YTHDF3	down	down	down	down	4	unchanged
NPIPA7	up	up	up	up	4	unchanged
ABCB1	up	unchanged	up	unchanged	2	unchanged
YWHAH	down	down	down	down	4	unchanged
PRDM1	up	up	unchanged	unchanged	2	unchanged
ULK4P2	up	up	unchanged	unchanged	2	unchanged
PRR4	up	up	up	up	4	unchanged
HOXA9	up	up	up	unchanged	3	unchanged
EGFL7	up	up	up	up	4	unchanged
XBP1	down	down	down	down	4	unchanged
CPNE8	up	up	up	unchanged	3	unchanged
SRSF9	down	down	down	down	4	unchanged
C20orf96	up	up	unchanged	up	3	unchanged
CYFIP2	down	down	down	unchanged	3	unchanged
RASSF8-AS1	up	unchanged	unchanged	unchanged	1	unchanged
FAM171B	up	up	up	unchanged	3	unchanged
RORA	up	unchanged	unchanged	unchanged	1	unchanged
FAM157C	up	up	unchanged	up	3	unchanged
SP4	down	down	down	down	4	unchanged
GM2A	down	down	down	unchanged	3	unchanged
ZNF334	up	up	unchanged	unchanged	2	unchanged
CYTL1	up	up	up	unchanged	3	unchanged
CRKL	down	down	down	down	4	unchanged
UBE3D	up	up	up	unchanged	3	unchanged
CLTC	down	down	down	down	4	unchanged
CC2D2A	up	up	up	unchanged	3	unchanged
ZNF112	up	unchanged	up	unchanged	2	unchanged
SCRG1	up	up	unchanged	unchanged	2	unchanged
MRFAP1	down	down	down	down	4	unchanged
PSMD6-AS2	up	up	unchanged	unchanged	2	unchanged
GPRIN3	up	unchanged	unchanged	unchanged	1	unchanged
TPM2	up	up	up	unchanged	3	unchanged
TMEM144	up	up	up	unchanged	3	unchanged
UBQLN2	down	down	down	unchanged	3	unchanged
TFCP2	down	unchanged	down	down	3	unchanged
SNX22	down	down	unchanged	unchanged	2	unchanged
TMEM225	up	up	unchanged	unchanged	2	unchanged
RGPD1	up	unchanged	up	up	3	unchanged
ANO10	up	up	unchanged	unchanged	2	unchanged
CSF3R	up	unchanged	unchanged	unchanged	1	unchanged
PGAP1	up	unchanged	unchanged	unchanged	1	unchanged
NUFIP2	down	down	down	unchanged	3	unchanged
ETS2	down	down	unchanged	unchanged	2	unchanged
FRMD4A	up	unchanged	unchanged	unchanged	1	unchanged
TLE4	down	down	down	unchanged	3	unchanged
ZNF133	up	up	up	up	4	unchanged
PCBP1	down	down	down	down	4	unchanged
PDIA3	down	down	down	unchanged	3	unchanged
FAM168B	down	down	down	down	4	unchanged
KDM3A	down	down	unchanged	down	3	unchanged
TSPAN13	down	unchanged	unchanged	down	2	unchanged
TEK	up	unchanged	unchanged	unchanged	1	unchanged
ROBO3	up	up	up	unchanged	3	unchanged
LINC00891	up	unchanged	unchanged	unchanged	1	unchanged
MCF2L	up	unchanged	unchanged	unchanged	1	unchanged
TFAP4	up	up	up	unchanged	3	unchanged
ARL17B	up	up	up	up	4	unchanged
S100Z	up	up	up	unchanged	3	unchanged
BTBD8	up	up	up	unchanged	3	unchanged
HIPK3	down	down	down	unchanged	3	unchanged
MMGT1	down	down	down	unchanged	3	unchanged
NCOA2	down	down	unchanged	down	3	unchanged
TM7SF3	down	down	down	down	4	unchanged
MAPK1	down	unchanged	unchanged	down	2	unchanged
DPH6	up	up	unchanged	unchanged	2	up
TM4SF1	up	unchanged	unchanged	unchanged	1	unchanged
RAB6A	down	down	down	down	4	unchanged
CCDC169	up	up	unchanged	unchanged	2	unchanged
CXCL10	up	up	unchanged	unchanged	2	unchanged
SPTA1	up	unchanged	unchanged	unchanged	1	unchanged
ADAMTS10	up	up	up	unchanged	3	unchanged
SARAF	down	down	down	unchanged	3	unchanged
MLEC	down	down	down	down	4	unchanged
PDE10A	up	up	up	unchanged	3	unchanged
ICMT	down	down	down	unchanged	3	unchanged
RNVU1-4	up	up	up	unchanged	3	unchanged
LAMC3	up	up	unchanged	unchanged	2	unchanged
CDKN2C	down	down	unchanged	unchanged	2	unchanged
CEACAM1	up	unchanged	unchanged	unchanged	1	unchanged
DST	up	unchanged	unchanged	unchanged	1	unchanged
METAP1D	up	up	unchanged	unchanged	2	unchanged
PABPC3	down	down	down	unchanged	3	unchanged
PRPF8	down	down	down	down	4	unchanged
LINC01569	up	unchanged	unchanged	up	2	unchanged
PABPC4	down	down	unchanged	unchanged	2	unchanged
GSK3B	down	down	down	down	4	unchanged
PLEKHA5	up	up	up	unchanged	3	unchanged
VN1R1	up	unchanged	unchanged	unchanged	1	unchanged
ZNF30	up	up	unchanged	unchanged	2	unchanged
CDKN1B	down	down	down	down	4	unchanged
NBPF13P	up	up	up	unchanged	3	unchanged
IL1B	up	up	unchanged	unchanged	2	unchanged
B3GAT2	up	up	up	up	4	unchanged
JAK1	down	down	down	down	4	unchanged
FKBP9P1	up	unchanged	up	unchanged	2	unchanged
CORO2A	up	unchanged	unchanged	unchanged	1	unchanged
GAB3	up	up	up	unchanged	3	unchanged
TSC1	up	up	up	unchanged	3	unchanged
IGFBP4	up	unchanged	unchanged	unchanged	1	unchanged
MTDH	down	down	down	unchanged	3	unchanged
CYP3A5	up	up	unchanged	unchanged	2	unchanged
A2MP1	up	up	up	unchanged	3	unchanged
TMEM200A	up	unchanged	up	up	3	unchanged
ZNF639	down	down	down	down	4	unchanged
CCND3	down	down	unchanged	unchanged	2	unchanged
TMEM183B	down	unchanged	down	unchanged	2	unchanged
ADIPOR1	down	down	unchanged	unchanged	2	unchanged
CD33	up	up	unchanged	unchanged	2	unchanged
SLC5A5	up	up	up	unchanged	3	unchanged
COQ10A	down	unchanged	unchanged	unchanged	1	unchanged
GIMAP8	up	up	unchanged	unchanged	2	unchanged
PTENP1	down	down	down	unchanged	3	unchanged
USP9X	down	down	down	down	4	unchanged
MXD1	down	down	down	unchanged	3	unchanged
EIF2AK1	down	down	down	down	4	unchanged
ULK4P3	up	up	unchanged	unchanged	2	unchanged
SLX1B-SULT1A4	up	up	up	up	4	unchanged
NINL	up	unchanged	unchanged	unchanged	1	unchanged
AKR1C2	up	unchanged	unchanged	unchanged	1	unchanged
CCL4	down	unchanged	unchanged	unchanged	1	unchanged
LINC00342	up	up	up	unchanged	3	unchanged
FAM47E	up	unchanged	unchanged	unchanged	1	unchanged
XACT	up	unchanged	unchanged	unchanged	1	unchanged
HIPK1	down	down	down	unchanged	3	unchanged
TFG	down	down	unchanged	unchanged	2	unchanged
GIGYF1	up	up	up	up	4	unchanged
UBQLN1	down	down	down	down	4	unchanged
STAG3L2	up	up	up	unchanged	3	unchanged
SEMA6A	up	up	up	up	4	unchanged
TMEM67	up	up	unchanged	unchanged	2	unchanged
KCMF1	down	unchanged	unchanged	unchanged	1	unchanged
LYSMD2	down	down	unchanged	down	3	unchanged
MPRIP	down	down	unchanged	unchanged	2	unchanged
NR6A1	up	up	unchanged	unchanged	2	unchanged
MBNL3	down	down	down	down	4	unchanged
VCL	down	down	unchanged	unchanged	2	unchanged
SH3GLB1	down	down	down	unchanged	3	unchanged
KLHL32	up	unchanged	unchanged	unchanged	1	unchanged
TBC1D8B	up	unchanged	unchanged	unchanged	1	unchanged
GIMAP4	up	up	unchanged	unchanged	2	unchanged
SDC4	up	unchanged	unchanged	unchanged	1	unchanged
HFM1	up	up	up	unchanged	3	unchanged
KSR1	up	unchanged	unchanged	unchanged	1	unchanged
SNRK	down	unchanged	unchanged	unchanged	1	unchanged
CLGN	up	up	unchanged	unchanged	2	unchanged
SRGAP3	up	up	unchanged	unchanged	2	unchanged
NPIPB5	up	up	up	up	4	unchanged
TNFRSF4	up	unchanged	up	unchanged	2	unchanged
ST3GAL6	up	up	unchanged	unchanged	2	up
ZFP57	up	up	unchanged	unchanged	2	unchanged
AP3M1	down	unchanged	down	down	3	unchanged
RCN3	up	unchanged	unchanged	unchanged	1	unchanged
SP3	down	down	unchanged	down	3	down
POLG2	up	up	up	unchanged	3	unchanged
SNRPN	up	up	up	up	4	unchanged
PTCD1	up	unchanged	up	unchanged	2	unchanged
RANBP9	down	down	down	down	4	unchanged
STT3B	down	down	down	down	4	unchanged
CD83	down	down	unchanged	unchanged	2	unchanged
HESX1	up	up	unchanged	unchanged	2	unchanged
SMN1	up	up	up	up	4	unchanged
WNK3	up	unchanged	up	unchanged	2	unchanged
ADGRL4	up	unchanged	unchanged	unchanged	1	unchanged
JOSD1	down	down	down	unchanged	3	unchanged
OCLN	up	up	unchanged	up	3	unchanged
DYNLT3	down	down	unchanged	unchanged	2	down
LRRC59	down	unchanged	down	unchanged	2	unchanged
SNX16	up	up	unchanged	unchanged	2	unchanged
NAA50	down	down	down	unchanged	3	unchanged
DLGAP2	up	unchanged	unchanged	up	2	unchanged
MBNL1-AS1	up	up	unchanged	unchanged	2	unchanged
KLF2	down	unchanged	unchanged	unchanged	1	unchanged
NR2F1	up	unchanged	unchanged	unchanged	1	unchanged
EIF4EBP2	down	down	down	down	4	unchanged
CDC42BPA	up	unchanged	unchanged	unchanged	1	unchanged
ELAVL4	up	up	up	unchanged	3	unchanged
PKIA	down	down	down	down	4	unchanged
TRIM44	down	down	down	down	4	unchanged
FSD1	up	up	unchanged	unchanged	2	up
SUOX	up	up	unchanged	unchanged	2	unchanged
FBN2	up	up	unchanged	unchanged	2	unchanged
C3orf80	down	down	down	unchanged	3	unchanged
ANKRD17	down	down	down	down	4	unchanged
SRGAP1	up	unchanged	unchanged	unchanged	1	unchanged
CNOT1	down	down	down	down	4	unchanged
CROCCP2	up	up	unchanged	unchanged	2	unchanged
TMEM45A	up	up	up	unchanged	3	unchanged
HNRNPD	down	down	down	down	4	unchanged
TSEN15	down	unchanged	unchanged	unchanged	1	unchanged
TNFSF10	up	up	unchanged	unchanged	2	unchanged
ENTPD1-AS1	up	up	up	unchanged	3	unchanged
CTTNBP2	up	unchanged	unchanged	unchanged	1	unchanged
CTHRC1	up	up	unchanged	unchanged	2	unchanged
KCNQ2	up	up	unchanged	unchanged	2	unchanged
FABP5P3	up	up	up	unchanged	3	unchanged
TAL1	up	unchanged	unchanged	unchanged	1	unchanged
FAT4	up	unchanged	unchanged	unchanged	1	unchanged
STK17B	down	down	unchanged	unchanged	2	unchanged
APBA2	up	unchanged	unchanged	unchanged	1	unchanged
SLC1A6	down	down	unchanged	unchanged	2	unchanged
PCDH9	down	down	down	unchanged	3	unchanged
LRSAM1	up	unchanged	unchanged	unchanged	1	unchanged
FIRRE	up	up	up	unchanged	3	unchanged
HERC2P3	up	up	unchanged	unchanged	2	unchanged
ABCC6	up	up	unchanged	unchanged	2	unchanged
NUP62CL	up	up	unchanged	unchanged	2	unchanged
ZNF134	down	down	unchanged	unchanged	2	down
RBM27	down	down	down	down	4	unchanged
PTAFR	up	unchanged	unchanged	unchanged	1	unchanged
CYP46A1	up	unchanged	unchanged	unchanged	1	unchanged
PLCH1	up	unchanged	up	up	3	unchanged
SMAD4	down	down	down	unchanged	3	unchanged
POLR2E	up	up	up	up	4	unchanged
MAK	up	up	unchanged	unchanged	2	unchanged
CCDC39	up	unchanged	unchanged	unchanged	1	unchanged
LDHAL6A	up	unchanged	unchanged	unchanged	1	unchanged
ST7-OT4	up	up	unchanged	unchanged	2	unchanged
PZP	up	up	unchanged	unchanged	2	unchanged
ADAM28	up	up	up	unchanged	3	unchanged
OLMALINC	up	up	up	up	4	unchanged
BCOR	down	down	unchanged	unchanged	2	unchanged
ZSCAN30	up	unchanged	unchanged	unchanged	1	unchanged
TSPAN3	down	unchanged	down	unchanged	2	unchanged
MROH7	up	unchanged	unchanged	unchanged	1	unchanged
KANTR	up	up	unchanged	unchanged	2	unchanged
DUSP6	down	down	down	unchanged	3	unchanged
RPS28	up	up	up	up	4	unchanged
TLE3	up	up	up	unchanged	3	unchanged
PABPC1	down	down	down	down	4	unchanged
PLOD2	up	unchanged	unchanged	unchanged	1	unchanged
MYB	down	down	down	down	4	unchanged
GBP2	up	up	unchanged	unchanged	2	unchanged
TAB2	down	down	down	down	4	unchanged
HOXB-AS3	up	unchanged	unchanged	unchanged	1	unchanged
KDM2B	down	down	down	down	4	unchanged
CCDC144A	up	up	up	unchanged	3	unchanged
SLC4A8	up	up	up	unchanged	3	unchanged
P2RX5	down	unchanged	unchanged	unchanged	1	unchanged
PITHD1	down	down	unchanged	down	3	unchanged
NR1I2	up	unchanged	unchanged	unchanged	1	unchanged
SMARCA5	down	down	unchanged	unchanged	2	unchanged
KCNMB1	up	up	up	unchanged	3	unchanged
PRPS1	down	down	down	down	4	unchanged
PCGF5	down	down	down	unchanged	3	unchanged
HSD17B6	up	unchanged	unchanged	unchanged	1	unchanged
LINC01137	up	unchanged	unchanged	unchanged	1	unchanged
ACP6	up	up	unchanged	unchanged	2	unchanged
ANOS1	down	down	unchanged	unchanged	2	unchanged
DIS3	down	down	down	unchanged	3	unchanged
TMEM163	up	up	up	unchanged	3	unchanged
SIAH2	down	down	down	down	4	unchanged
MATR3	up	unchanged	unchanged	unchanged	1	unchanged
KALRN	up	unchanged	unchanged	unchanged	1	unchanged
STON2	up	up	unchanged	unchanged	2	unchanged
KLF6	down	down	unchanged	unchanged	2	unchanged
ATF3	down	down	unchanged	unchanged	2	unchanged
CDC123	down	unchanged	down	down	3	unchanged
EIF4A1	up	up	up	up	4	unchanged
ATPAF1	down	down	down	down	4	unchanged
TNFRSF12A	up	unchanged	unchanged	unchanged	1	unchanged
SMAD6	up	unchanged	unchanged	unchanged	1	unchanged
DOCK6	up	unchanged	unchanged	up	2	unchanged
HNRNPUL1	down	down	down	down	4	unchanged
SH3BP2	up	unchanged	unchanged	unchanged	1	unchanged
PXK	down	down	unchanged	unchanged	2	unchanged
GPR137B	up	unchanged	unchanged	unchanged	1	unchanged
TCTE3	up	up	unchanged	unchanged	2	unchanged
GIMAP7	up	up	up	unchanged	3	unchanged
BIRC6-AS2	up	unchanged	up	unchanged	2	unchanged
MAP3K8	down	unchanged	down	unchanged	2	unchanged
ZNF284	up	up	up	unchanged	3	unchanged
FZD4	up	unchanged	unchanged	unchanged	1	unchanged
GCAT	up	unchanged	unchanged	unchanged	1	unchanged
CD4	up	unchanged	unchanged	unchanged	1	up
METTL9	down	down	down	down	4	unchanged
MTPN	up	up	up	up	4	unchanged
SERHL	up	up	up	unchanged	3	unchanged
TXLNA	up	up	unchanged	unchanged	2	unchanged
PAIP2	down	down	down	down	4	unchanged
CNKSR3	up	up	unchanged	unchanged	2	unchanged
KLF3-AS1	up	up	up	unchanged	3	unchanged
CCDC69	down	unchanged	unchanged	unchanged	1	unchanged
MIS12	down	unchanged	unchanged	unchanged	1	unchanged
GPR18	down	unchanged	unchanged	unchanged	1	down
TRIM6	up	up	unchanged	unchanged	2	unchanged
ATXN1	up	up	unchanged	unchanged	2	unchanged
FAM227B	up	unchanged	up	unchanged	2	unchanged
METTL22	up	up	up	up	4	unchanged
NCOR1	down	down	down	unchanged	3	unchanged
STAG3L1	up	up	up	up	4	unchanged
ASAP1-IT2	up	up	unchanged	unchanged	2	unchanged
RGPD4	up	unchanged	up	unchanged	2	unchanged
PARGP1	up	up	unchanged	unchanged	2	unchanged
RSBN1	down	down	unchanged	unchanged	2	unchanged
CYBB	down	down	unchanged	unchanged	2	unchanged
SLC38A1	down	down	down	down	4	unchanged
NR2F1-AS1	up	unchanged	unchanged	unchanged	1	unchanged
SSBP3-AS1	up	unchanged	unchanged	unchanged	1	unchanged
GTF2IP1	up	up	up	unchanged	3	unchanged
HNRNPA1P10	up	up	up	up	4	unchanged
PIK3AP1	down	down	down	down	4	unchanged
INSL6	up	up	up	up	4	unchanged
DZIP1	up	unchanged	unchanged	unchanged	1	unchanged
LRRC63	up	up	unchanged	unchanged	2	unchanged
GTF2H2	up	up	up	up	4	unchanged
SCAF8	down	unchanged	down	down	3	unchanged
LTBP1	up	unchanged	unchanged	unchanged	1	unchanged
NPR3	up	unchanged	unchanged	unchanged	1	unchanged
CRYL1	up	unchanged	unchanged	up	2	unchanged
CD244	up	up	up	unchanged	3	up
IFNAR2	down	down	down	unchanged	3	unchanged
CDC14B	up	up	unchanged	unchanged	2	unchanged
TRH	up	up	unchanged	unchanged	2	unchanged
BICD2	down	unchanged	down	unchanged	2	unchanged
CRLS1	down	down	down	down	4	unchanged
FAM13A	up	unchanged	up	unchanged	2	unchanged
SKAP1	up	unchanged	unchanged	unchanged	1	unchanged
RPL39L	up	up	up	unchanged	3	unchanged
TBC1D1	down	down	down	down	4	unchanged
DCTN4	down	down	down	unchanged	3	unchanged
SMC1A	down	down	down	unchanged	3	unchanged
GNG7	down	down	unchanged	unchanged	2	unchanged
GPAT3	up	unchanged	unchanged	unchanged	1	unchanged
CPVL	up	unchanged	unchanged	unchanged	1	up
STX18	down	down	down	unchanged	3	unchanged
HLA-B	down	down	down	unchanged	3	unchanged
ATXN10	down	unchanged	unchanged	unchanged	1	unchanged
PLS3	up	unchanged	unchanged	unchanged	1	unchanged
VNN2	up	unchanged	unchanged	unchanged	1	unchanged
RAD21	down	down	unchanged	unchanged	2	unchanged
ABCC6P1	up	unchanged	unchanged	unchanged	1	unchanged
CHRDL1	up	unchanged	unchanged	unchanged	1	unchanged
DAZAP2	down	down	unchanged	unchanged	2	unchanged
RUSC1-AS1	up	up	up	up	4	unchanged
SVOPL	up	up	up	unchanged	3	unchanged
GJC2	up	unchanged	unchanged	unchanged	1	unchanged
SPATA7	up	unchanged	unchanged	unchanged	1	unchanged
CEBPG	down	unchanged	down	unchanged	2	down
LGMN	up	unchanged	unchanged	unchanged	1	unchanged
STK17A	down	down	down	down	4	unchanged
WIPF1	down	down	unchanged	unchanged	2	unchanged
CYSLTR2	down	unchanged	unchanged	unchanged	1	unchanged
AQP11	up	unchanged	unchanged	unchanged	1	unchanged
TCL1A	down	down	down	unchanged	3	unchanged
CBLL1	down	unchanged	down	down	3	unchanged
TUBA1A	down	down	unchanged	unchanged	2	unchanged
ZFAND5	down	down	unchanged	down	3	unchanged
CCDC180	up	up	unchanged	unchanged	2	unchanged
CSNK1E	up	up	up	up	4	unchanged
XYLB	up	unchanged	unchanged	unchanged	1	unchanged
UBE2G1	down	down	down	down	4	unchanged
DEPDC4	up	up	up	unchanged	3	unchanged
CPNE7	up	up	unchanged	unchanged	2	unchanged
CSNK1G3	down	down	down	unchanged	3	unchanged
TINAGL1	up	up	up	unchanged	3	unchanged
CRNDE	down	unchanged	unchanged	down	2	unchanged
RAP1A	down	unchanged	down	down	3	unchanged
SCAMP1-AS1	up	unchanged	up	up	3	unchanged
DAB2	up	unchanged	unchanged	unchanged	1	unchanged
LRIG1	down	down	down	unchanged	3	unchanged
SEPHS2	down	down	down	unchanged	3	unchanged
SHOC2	down	unchanged	down	unchanged	2	unchanged
DOCK3	down	unchanged	unchanged	unchanged	1	unchanged
SH3KBP1	down	down	down	down	4	unchanged
LINC01355	up	up	unchanged	unchanged	2	unchanged
HSPA4	down	down	down	unchanged	3	unchanged
ARL6IP1	down	down	down	unchanged	3	unchanged
CREBBP	down	down	down	down	4	unchanged
ALG1L2	up	unchanged	unchanged	unchanged	1	unchanged
CBX1	down	down	down	down	4	unchanged
SMYD5	up	up	unchanged	unchanged	2	unchanged
AGPS	down	down	unchanged	down	3	unchanged
GNA13	down	down	unchanged	down	3	unchanged
INTS8	down	down	unchanged	unchanged	2	unchanged
ATP10A	up	up	unchanged	unchanged	2	unchanged
SYTL4	up	unchanged	up	unchanged	2	unchanged
PPIAL4C	up	up	up	up	4	unchanged
TNC	up	unchanged	up	unchanged	2	unchanged
CD96	down	down	down	down	4	unchanged
TCF12	down	unchanged	down	down	3	unchanged
SCRN2	up	up	up	unchanged	3	unchanged
PPP1R13B	up	unchanged	unchanged	unchanged	1	unchanged
CRTC3-AS1	up	unchanged	unchanged	unchanged	1	unchanged
SPAST	down	unchanged	unchanged	down	2	unchanged
RIC1	down	down	down	down	4	unchanged
TMEM248	down	down	down	unchanged	3	unchanged
MYCBP2	down	down	down	down	4	unchanged
DVL3	down	unchanged	down	down	3	unchanged
UBE2E1	down	down	down	down	4	unchanged
DHX58	up	unchanged	unchanged	unchanged	1	unchanged
IGFBP6	up	unchanged	unchanged	unchanged	1	unchanged
AMPH	up	unchanged	unchanged	unchanged	1	unchanged
CBWD5	up	up	up	up	4	unchanged
TCTEX1D1	up	up	up	unchanged	3	unchanged
TEC	up	up	unchanged	unchanged	2	unchanged
YWHAG	down	down	down	down	4	unchanged
EIF4A3	down	unchanged	down	down	3	unchanged
ZNF658B	up	unchanged	unchanged	unchanged	1	unchanged
TRIP12	down	down	down	down	4	unchanged
CTCF	down	down	down	down	4	unchanged
C9orf72	up	up	up	up	4	up
ANKRD55	up	unchanged	unchanged	unchanged	1	up
APOL1	up	unchanged	unchanged	unchanged	1	unchanged
NFYA	down	down	down	down	4	unchanged
RBP5	up	up	unchanged	unchanged	2	unchanged
MCUR1	down	unchanged	down	down	3	unchanged
RBM15	down	down	unchanged	unchanged	2	unchanged
CAND1	down	down	down	down	4	unchanged
PRTFDC1	up	up	up	unchanged	3	unchanged
RBL2	down	unchanged	down	down	3	unchanged
TMEM50A	down	down	unchanged	down	3	unchanged
SLX4IP	up	up	up	up	4	unchanged
KIF6	up	up	unchanged	unchanged	2	unchanged
THSD1	up	unchanged	unchanged	unchanged	1	unchanged
LAT2	down	unchanged	unchanged	unchanged	1	unchanged
ARRDC2	down	unchanged	unchanged	unchanged	1	unchanged
RYBP	down	down	down	down	4	unchanged
DGKG	down	unchanged	unchanged	unchanged	1	unchanged
CANX	down	down	down	down	4	unchanged
CCL23	up	unchanged	unchanged	unchanged	1	unchanged
TNIK	up	unchanged	up	unchanged	2	unchanged
WAC	down	down	down	down	4	unchanged
EPC1	down	down	unchanged	down	3	unchanged
EEF1G	down	down	down	down	4	unchanged
SASH1	up	unchanged	unchanged	unchanged	1	unchanged
TRAPPC10	down	down	unchanged	unchanged	2	unchanged
USP40	up	up	up	unchanged	3	unchanged
RAB4A	down	down	unchanged	unchanged	2	unchanged
PPM1A	down	unchanged	unchanged	unchanged	1	unchanged
NOL7	down	down	down	down	4	unchanged
UNK	down	unchanged	unchanged	unchanged	1	unchanged
KIF5A	down	down	unchanged	unchanged	2	unchanged
HOPX	up	up	up	unchanged	3	unchanged
LOXL3	up	up	unchanged	unchanged	2	unchanged
CTNND1	up	up	up	up	4	unchanged
SMN2	up	up	up	up	4	unchanged
OSBPL8	down	down	unchanged	unchanged	2	unchanged
LINC00992	up	unchanged	unchanged	unchanged	1	unchanged
UQCRFS1	down	down	down	unchanged	3	unchanged
ASAH2	up	unchanged	unchanged	unchanged	1	unchanged
TANC1	up	unchanged	unchanged	unchanged	1	unchanged
EI24	down	unchanged	down	down	3	unchanged
SULF2	up	up	unchanged	unchanged	2	up
SRGN	down	down	down	unchanged	3	unchanged
MMRN1	up	unchanged	unchanged	unchanged	1	up
TRIM33	down	down	unchanged	unchanged	2	unchanged
IPO8	down	down	down	down	4	unchanged
ITM2B	down	down	unchanged	down	3	unchanged
LRRC1	up	unchanged	up	up	3	unchanged
SNORD114-20	up	unchanged	unchanged	unchanged	1	unchanged
USP14	down	down	unchanged	down	3	unchanged
YIPF6	down	down	down	down	4	unchanged
CCDC102B	up	unchanged	unchanged	unchanged	1	unchanged
VTRNA1-1	up	up	up	unchanged	3	unchanged
AGK	up	up	unchanged	unchanged	2	unchanged
EDN1	up	unchanged	unchanged	up	2	unchanged
SERPING1	up	unchanged	unchanged	unchanged	1	unchanged
ESYT1	down	down	down	unchanged	3	unchanged
SIAE	up	up	unchanged	unchanged	2	unchanged
HMGN3-AS1	up	unchanged	unchanged	up	2	unchanged
BOLA2B	up	up	up	up	4	unchanged
STARD4-AS1	up	up	up	unchanged	3	unchanged
SCN7A	up	up	unchanged	unchanged	2	unchanged
WDR60	up	up	unchanged	unchanged	2	unchanged
CD302	up	up	up	unchanged	3	unchanged
H19	up	unchanged	unchanged	up	2	unchanged
PI4KAP1	up	up	up	up	4	unchanged
TMEM231	up	up	unchanged	unchanged	2	unchanged
TSC22D3	down	down	down	unchanged	3	unchanged
APOA2	up	up	up	unchanged	3	unchanged
ZNF14	up	unchanged	up	unchanged	2	unchanged
CRELD2	down	unchanged	unchanged	unchanged	1	unchanged
ATP8A1	down	down	down	down	4	unchanged
HYDIN	up	unchanged	unchanged	up	2	unchanged
THOC5	up	unchanged	unchanged	unchanged	1	unchanged
FAM13A-AS1	up	unchanged	unchanged	unchanged	1	unchanged
PRC1	down	unchanged	down	unchanged	2	unchanged
MVK	up	unchanged	up	unchanged	2	unchanged
NEK9	down	down	unchanged	down	3	unchanged
MS4A4A	up	unchanged	unchanged	unchanged	1	unchanged
FBL	down	down	down	unchanged	3	unchanged
CEP126	up	unchanged	unchanged	unchanged	1	unchanged
USP38	down	unchanged	unchanged	down	2	unchanged
MIR1244-2	up	up	up	up	4	unchanged
SIK1	down	down	unchanged	unchanged	2	unchanged
ALG2	down	down	down	unchanged	3	unchanged
SOS1	down	down	down	down	4	unchanged
CGGBP1	down	unchanged	unchanged	unchanged	1	unchanged
ARPP19	down	down	unchanged	unchanged	2	unchanged
DESI2	down	unchanged	unchanged	unchanged	1	down
TNRC6C-AS1	up	unchanged	up	unchanged	2	unchanged
R3HDM1	down	down	down	down	4	unchanged
FGFR1	up	unchanged	unchanged	unchanged	1	unchanged
IQSEC1	down	down	down	down	4	unchanged
HMGN4	down	down	down	unchanged	3	unchanged
RBM33	down	down	unchanged	unchanged	2	unchanged
ANKDD1B	up	up	unchanged	unchanged	2	unchanged
ANKRD20A1	up	unchanged	unchanged	unchanged	1	unchanged
MERTK	up	unchanged	up	unchanged	2	unchanged
BANK1	down	down	unchanged	unchanged	2	unchanged
NENF	down	down	down	down	4	unchanged
FRS2	down	unchanged	down	down	3	unchanged
METTL5	down	down	unchanged	unchanged	2	unchanged
CD38	down	unchanged	down	unchanged	2	unchanged
CD81	down	down	unchanged	unchanged	2	unchanged
POLR2J2	up	up	up	up	4	unchanged
GOLPH3	down	down	down	down	4	unchanged
RABIF	down	unchanged	unchanged	unchanged	1	unchanged
C5orf51	down	down	down	down	4	unchanged
HOXB4	up	unchanged	unchanged	unchanged	1	up
SAYSD1	down	unchanged	down	down	3	unchanged
PPP2R3C	down	unchanged	unchanged	unchanged	1	unchanged
INSL3	up	unchanged	unchanged	unchanged	1	unchanged
DGCR11	up	up	unchanged	unchanged	2	unchanged
SERP1	down	down	down	down	4	unchanged
FERMT2	up	unchanged	unchanged	unchanged	1	unchanged
INSIG1	down	unchanged	unchanged	unchanged	1	down
FAM122A	down	down	unchanged	unchanged	2	unchanged
RAPH1	up	unchanged	unchanged	unchanged	1	unchanged
MT2A	up	up	up	unchanged	3	unchanged
TGFBR2	down	down	down	down	4	unchanged
APPL1	down	down	down	down	4	unchanged
NEB	up	unchanged	unchanged	unchanged	1	unchanged
DEK	down	down	down	down	4	unchanged
C12orf60	up	up	up	unchanged	3	unchanged
PTPRG	up	unchanged	unchanged	unchanged	1	unchanged
MCC	up	up	unchanged	unchanged	2	unchanged
SSTR2	up	up	up	unchanged	3	unchanged
TMEM233	up	up	up	up	4	unchanged
ACVR2A	up	up	unchanged	unchanged	2	unchanged
UBE2Q2P1	up	up	unchanged	unchanged	2	unchanged
ATP7B	up	unchanged	unchanged	unchanged	1	unchanged
TEKT1	up	unchanged	unchanged	unchanged	1	unchanged
ATP1A1	down	down	down	down	4	unchanged
TM9SF3	down	down	unchanged	unchanged	2	unchanged
DISC1-IT1	up	unchanged	unchanged	unchanged	1	unchanged
PDK1	up	up	unchanged	unchanged	2	unchanged
MSL2	down	down	down	unchanged	3	unchanged
RPS29	up	up	up	unchanged	3	unchanged
PRKRIP1	up	up	up	up	4	unchanged
NPDC1	up	unchanged	unchanged	unchanged	1	up
ACKR3	up	unchanged	unchanged	unchanged	1	unchanged
TTC38	up	unchanged	unchanged	unchanged	1	unchanged
PRPF39	up	up	up	unchanged	3	unchanged
XXYLT1-AS2	up	up	up	unchanged	3	unchanged
GLYATL2	up	unchanged	unchanged	unchanged	1	unchanged
EFHC2	up	up	unchanged	unchanged	2	unchanged
INTU	up	up	up	unchanged	3	unchanged
LARS2	up	unchanged	unchanged	unchanged	1	unchanged
FAM156A	up	up	up	unchanged	3	unchanged
CLEC4G	up	unchanged	unchanged	unchanged	1	unchanged
DIAPH2-AS1	up	unchanged	up	unchanged	2	unchanged
MALRD1	up	unchanged	unchanged	unchanged	1	unchanged
DNAJC21	down	down	down	down	4	unchanged
TCEAL5	up	unchanged	unchanged	unchanged	1	unchanged
MPEG1	down	down	down	unchanged	3	down
EIF4G2	down	down	down	unchanged	3	unchanged
FAM221A	up	up	up	unchanged	3	unchanged
PSMD7	down	down	down	unchanged	3	unchanged
SPDYE3	up	up	unchanged	unchanged	2	unchanged
SOX7	up	unchanged	unchanged	unchanged	1	unchanged
C19orf18	up	up	unchanged	unchanged	2	unchanged
FRMD6-AS1	up	unchanged	unchanged	unchanged	1	unchanged
SGCZ	down	down	unchanged	unchanged	2	unchanged
KLF10	down	down	down	unchanged	3	unchanged
NABP1	up	up	unchanged	unchanged	2	unchanged
TMED2	down	unchanged	down	unchanged	2	unchanged
ZNF35	up	unchanged	unchanged	unchanged	1	unchanged
MFAP3	up	unchanged	unchanged	unchanged	1	unchanged
KATNAL1	down	unchanged	down	down	3	unchanged
NOTCH4	up	unchanged	unchanged	unchanged	1	unchanged
JAK3	up	up	up	unchanged	3	unchanged
MPZL2	up	unchanged	unchanged	unchanged	1	unchanged
RAB7A	down	down	down	unchanged	3	unchanged
HIF3A	up	unchanged	unchanged	unchanged	1	unchanged
CROCCP3	up	unchanged	unchanged	unchanged	1	unchanged
KCNT2	up	unchanged	unchanged	unchanged	1	unchanged
CDS2	down	down	down	unchanged	3	unchanged
SLC38A2	down	down	unchanged	down	3	unchanged
MICAL3	up	unchanged	unchanged	unchanged	1	unchanged
ZNF385D	down	down	unchanged	unchanged	2	unchanged
PIK3R1	down	down	down	down	4	unchanged
RAMP1	up	up	unchanged	unchanged	2	unchanged
IDS	down	down	unchanged	unchanged	2	unchanged
ATRNL1	up	unchanged	unchanged	unchanged	1	unchanged
PCAT19	up	unchanged	unchanged	unchanged	1	unchanged
CASC4	down	down	unchanged	down	3	unchanged
DDX18	down	down	unchanged	unchanged	2	unchanged
ADGRG1	up	unchanged	up	up	3	unchanged
EIF4B	down	down	unchanged	unchanged	2	unchanged
SLC38A4	up	up	unchanged	unchanged	2	unchanged
PTGER4	down	down	unchanged	unchanged	2	unchanged
P2RY14	down	unchanged	unchanged	unchanged	1	unchanged
TBC1D12	up	unchanged	unchanged	unchanged	1	unchanged
RAB2A	down	down	down	down	4	unchanged
TNFRSF13C	up	up	up	up	4	unchanged
ENOPH1	down	unchanged	down	down	3	unchanged
MGST2	up	up	up	unchanged	3	unchanged
TAPT1-AS1	up	unchanged	unchanged	unchanged	1	unchanged
CASC15	up	up	up	unchanged	3	unchanged
ATG3	down	down	down	down	4	unchanged
SRSF12	up	up	unchanged	unchanged	2	unchanged
ZNF442	up	unchanged	unchanged	unchanged	1	unchanged
MAPRE2	down	down	down	unchanged	3	unchanged
PSME3	down	down	down	unchanged	3	unchanged
ATP8B1	up	unchanged	unchanged	unchanged	1	unchanged
SYK	down	down	unchanged	unchanged	2	unchanged
TRIM24	down	unchanged	down	unchanged	2	unchanged
ARIH1	down	down	down	down	4	unchanged
SPATA9	up	unchanged	unchanged	unchanged	1	unchanged
RPL21	up	up	up	unchanged	3	unchanged
EFR3B	up	unchanged	unchanged	unchanged	1	unchanged
ZFP2	up	unchanged	unchanged	unchanged	1	unchanged
GPC5	down	down	unchanged	unchanged	2	unchanged
RPL13AP20	up	up	up	up	4	unchanged
HLA-DQB1	down	down	down	unchanged	3	unchanged
SCAF4	down	down	down	down	4	unchanged
CCNA2	down	unchanged	down	unchanged	2	unchanged
ATP8B4	up	up	unchanged	unchanged	2	unchanged
RNF165	up	up	unchanged	unchanged	2	unchanged
RRN3P1	up	up	up	unchanged	3	unchanged
HOOK1	up	unchanged	unchanged	unchanged	1	unchanged
PKD2L2	up	unchanged	unchanged	unchanged	1	unchanged
PIK3CG	down	down	down	down	4	unchanged
KPTN	up	unchanged	up	unchanged	2	unchanged
MRPS31P5	up	unchanged	unchanged	unchanged	1	unchanged
RPS6KA3	down	down	down	down	4	unchanged
TAP2	down	down	down	unchanged	3	unchanged
SLC41A1	down	down	unchanged	down	3	unchanged
CD300C	up	up	unchanged	unchanged	2	unchanged
WDR26	down	down	unchanged	down	3	unchanged
PLCB4	up	unchanged	unchanged	unchanged	1	unchanged
MYO10	up	unchanged	unchanged	unchanged	1	unchanged
RNF103-CHMP3	up	up	unchanged	unchanged	2	unchanged
JAKMIP2	up	unchanged	unchanged	unchanged	1	unchanged
ARHGEF26	up	up	unchanged	unchanged	2	unchanged
CDYL2	up	unchanged	unchanged	unchanged	1	unchanged
SCAPER	up	up	up	unchanged	3	unchanged
DTX3L	down	down	down	unchanged	3	unchanged
ETS1	down	down	down	down	4	unchanged
EID1	down	down	down	unchanged	3	unchanged
NFATC3	down	down	down	down	4	unchanged
GNAQ	down	down	down	unchanged	3	unchanged
IKZF1	down	down	unchanged	unchanged	2	unchanged
ZNF321P	up	up	up	unchanged	3	unchanged
LDLRAD4	down	down	down	down	4	unchanged
SNX3	down	down	down	unchanged	3	unchanged
SGMS1-AS1	up	up	unchanged	unchanged	2	unchanged
BEX2	up	unchanged	unchanged	unchanged	1	unchanged
ABCC6P2	up	unchanged	unchanged	unchanged	1	unchanged
TSPAN11	up	unchanged	unchanged	unchanged	1	unchanged
ARID1A	down	down	unchanged	unchanged	2	unchanged
DISC1	up	up	unchanged	unchanged	2	unchanged
PLEKHG4	up	unchanged	up	unchanged	2	up
CCDC6	down	down	down	unchanged	3	unchanged
ASAH2B	up	up	unchanged	unchanged	2	unchanged
HERC4	up	up	unchanged	unchanged	2	unchanged
PSPC1	down	down	down	down	4	unchanged
ZBTB1	down	down	unchanged	unchanged	2	unchanged
SP1	down	down	down	down	4	unchanged
FBLN2	up	up	up	unchanged	3	unchanged
ZNF500	up	up	up	unchanged	3	unchanged
CDC20	down	unchanged	unchanged	unchanged	1	unchanged
RAPGEF4	up	up	unchanged	unchanged	2	unchanged
FMO4	up	unchanged	up	unchanged	2	unchanged
PPP3CB	down	down	unchanged	down	3	unchanged
ARSG	up	unchanged	unchanged	up	2	unchanged
UTP18	down	unchanged	down	unchanged	2	unchanged
TPTE2	up	unchanged	unchanged	unchanged	1	unchanged
ARHGAP22	up	up	unchanged	up	3	unchanged
SAMD11	up	unchanged	unchanged	unchanged	1	unchanged
RPL14	up	up	up	unchanged	3	unchanged
MEF2A	down	unchanged	down	down	3	unchanged
C20orf197	up	unchanged	up	unchanged	2	unchanged
MIR186	up	up	unchanged	unchanged	2	unchanged
RHOH	down	down	unchanged	unchanged	2	unchanged
ATP6AP1	down	down	unchanged	unchanged	2	unchanged
NFIL3	down	unchanged	unchanged	unchanged	1	unchanged
SHANK3	up	up	up	up	4	up
PPP1R14A	up	unchanged	unchanged	unchanged	1	unchanged
CDV3	down	down	unchanged	down	3	unchanged
GLB1L	up	unchanged	unchanged	unchanged	1	unchanged
SPDYE2B	up	up	up	unchanged	3	unchanged
RBM28	up	up	unchanged	unchanged	2	unchanged
TIE1	up	unchanged	unchanged	unchanged	1	unchanged
IQCH	up	up	unchanged	unchanged	2	unchanged
DUSP19	up	up	unchanged	unchanged	2	unchanged
HECA	down	unchanged	unchanged	unchanged	1	unchanged
SCYL2	down	unchanged	unchanged	down	2	unchanged
GMPS	down	down	down	unchanged	3	unchanged
CACNB4	up	up	up	up	4	unchanged
CBFB	down	unchanged	unchanged	unchanged	1	unchanged
B3GNT4	up	unchanged	unchanged	unchanged	1	unchanged
MAPK9	down	unchanged	down	down	3	unchanged
FHL2	up	unchanged	up	unchanged	2	unchanged
STRBP	down	unchanged	down	down	3	unchanged
NPIPA2	up	up	up	up	4	unchanged
MCCC2	down	unchanged	unchanged	unchanged	1	unchanged
AZIN2	up	unchanged	unchanged	unchanged	1	unchanged
SMC4	down	down	down	down	4	unchanged
ZNF420	up	up	unchanged	unchanged	2	unchanged
FKBP8	up	up	up	up	4	unchanged
ICE1	down	down	down	unchanged	3	unchanged
TMEM198B	up	unchanged	unchanged	unchanged	1	unchanged
ST7-AS1	down	down	unchanged	unchanged	2	unchanged
PAXBP1-AS1	up	unchanged	unchanged	unchanged	1	unchanged
MRFAP1L1	down	down	down	unchanged	3	unchanged
CDK4	down	unchanged	down	unchanged	2	unchanged
PARS2	up	unchanged	unchanged	unchanged	1	unchanged
CLEC9A	up	unchanged	unchanged	unchanged	1	unchanged
USO1	down	down	down	down	4	unchanged
SIK3	down	down	unchanged	unchanged	2	unchanged
KPNA3	down	unchanged	unchanged	down	2	unchanged
GMPR	up	unchanged	unchanged	unchanged	1	unchanged
ROPN1L	up	unchanged	unchanged	unchanged	1	unchanged
ETF1	down	unchanged	unchanged	unchanged	1	unchanged
MPP5	down	unchanged	unchanged	unchanged	1	unchanged
OSGEPL1-AS1	up	unchanged	unchanged	unchanged	1	unchanged
LINC01473	up	up	up	up	4	unchanged
TPD52L1	up	unchanged	unchanged	unchanged	1	unchanged
RAB5C	down	down	down	unchanged	3	unchanged
WFDC1	up	unchanged	unchanged	unchanged	1	unchanged
NSA2	down	down	unchanged	unchanged	2	unchanged
DHX40	down	unchanged	unchanged	unchanged	1	unchanged
INTS6-AS1	up	up	up	up	4	unchanged
LTK	up	unchanged	unchanged	unchanged	1	unchanged
MIR1244-4	up	up	up	up	4	unchanged
TRIM16	up	unchanged	unchanged	unchanged	1	unchanged
NBEA	up	unchanged	unchanged	unchanged	1	unchanged
SLC25A3	down	down	down	unchanged	3	unchanged
WBP1	up	unchanged	unchanged	up	2	unchanged
NDUFS1	down	down	down	unchanged	3	unchanged
SLC25A37	up	up	up	up	4	up
MTRNR2L1	down	down	down	down	4	unchanged
PDE6B	up	up	unchanged	unchanged	2	unchanged
ZNF662	up	up	unchanged	unchanged	2	unchanged
TCEAL3	up	unchanged	unchanged	unchanged	1	unchanged
INPP1	up	unchanged	unchanged	unchanged	1	unchanged
SCNN1D	up	up	unchanged	unchanged	2	unchanged
METTL23	down	down	down	unchanged	3	unchanged
THEMIS2	up	unchanged	unchanged	unchanged	1	unchanged
USP13	down	down	down	unchanged	3	unchanged
TTC4	up	up	unchanged	unchanged	2	unchanged
UBE2D3	down	down	down	unchanged	3	unchanged
MAP1B	up	up	unchanged	unchanged	2	unchanged
PRMT7	up	up	up	unchanged	3	unchanged
FAAH2	up	up	unchanged	unchanged	2	unchanged
SERINC3	down	down	down	unchanged	3	unchanged
RSU1	down	unchanged	unchanged	unchanged	1	unchanged
GLRB	up	unchanged	unchanged	unchanged	1	unchanged
RPL23AP32	up	unchanged	unchanged	unchanged	1	unchanged
ADAMTS7P1	up	unchanged	unchanged	unchanged	1	unchanged
TAPT1	down	unchanged	down	down	3	unchanged
OTUD4	down	down	down	down	4	unchanged
SZRD1	down	down	unchanged	unchanged	2	unchanged
PLCG1-AS1	down	unchanged	unchanged	unchanged	1	unchanged
C17orf64	up	unchanged	unchanged	unchanged	1	unchanged
AGFG1	down	unchanged	unchanged	unchanged	1	unchanged
SCLY	up	up	up	unchanged	3	unchanged
TRMT6	down	unchanged	unchanged	down	2	unchanged
MLKL	up	unchanged	unchanged	unchanged	1	unchanged
RBM19	up	up	up	unchanged	3	unchanged
FTX	up	unchanged	up	unchanged	2	unchanged
NCBP1	down	down	down	unchanged	3	unchanged
NKIRAS2	down	down	unchanged	unchanged	2	unchanged
SWAP70	down	down	unchanged	unchanged	2	unchanged
KLF5	down	unchanged	unchanged	unchanged	1	unchanged
RNF130	down	down	unchanged	unchanged	2	unchanged
MRPS30	down	unchanged	unchanged	unchanged	1	unchanged
ANKZF1	up	unchanged	up	up	3	unchanged
MACROD2	down	unchanged	unchanged	down	2	unchanged
MRPL9	down	unchanged	down	down	3	unchanged
FUT1	up	unchanged	unchanged	unchanged	1	unchanged
ADRA2A	down	unchanged	unchanged	unchanged	1	unchanged
PPTC7	down	down	down	down	4	unchanged
SDHAF4	up	up	unchanged	unchanged	2	unchanged
ZNF563	up	unchanged	unchanged	unchanged	1	unchanged
MLH3	up	unchanged	unchanged	unchanged	1	unchanged
LINC01088	up	up	unchanged	unchanged	2	unchanged
ZNF583	up	unchanged	unchanged	unchanged	1	unchanged
NR4A1	down	down	down	unchanged	3	unchanged
SLFN12	up	unchanged	unchanged	unchanged	1	unchanged
RAB10	down	down	unchanged	unchanged	2	unchanged
YRDC	down	unchanged	unchanged	unchanged	1	unchanged
RNF41	down	unchanged	unchanged	down	2	unchanged
MED1	down	down	down	down	4	unchanged
XYLT2	up	up	up	up	4	unchanged
HCCS	down	down	unchanged	unchanged	2	unchanged
SERPINB6	up	up	up	unchanged	3	unchanged
TMEM177	up	unchanged	unchanged	unchanged	1	unchanged
DUSP7	up	up	unchanged	unchanged	2	unchanged
SLC22A23	up	unchanged	unchanged	unchanged	1	unchanged
IPO5	down	down	down	unchanged	3	unchanged
ISCA2	down	unchanged	down	down	3	unchanged
DNM3	down	unchanged	unchanged	unchanged	1	unchanged
NDST2	down	down	down	unchanged	3	unchanged
ARL4C	down	down	down	down	4	unchanged
NEK1	up	up	unchanged	unchanged	2	unchanged
GNB1	down	down	unchanged	down	3	unchanged
BICC1	up	up	unchanged	unchanged	2	unchanged
BLVRA	up	unchanged	unchanged	unchanged	1	unchanged
RNLS	up	unchanged	unchanged	unchanged	1	unchanged
TPI1P3	up	up	up	up	4	unchanged
MAG	up	unchanged	unchanged	unchanged	1	unchanged
PYGL	up	unchanged	unchanged	unchanged	1	unchanged
MTHFD1L	down	unchanged	unchanged	unchanged	1	unchanged
PTBP3	down	down	down	down	4	unchanged
MTRNR2L10	down	down	down	down	4	unchanged
SF3A1	down	down	unchanged	unchanged	2	unchanged
FANCB	down	unchanged	unchanged	unchanged	1	unchanged
SGSH	up	unchanged	unchanged	unchanged	1	unchanged
TGM2	up	unchanged	unchanged	unchanged	1	up
ZC3H15	down	down	down	down	4	unchanged
AP1G1	down	unchanged	down	down	3	unchanged
ELAVL1	down	unchanged	unchanged	down	2	unchanged
SLC7A8	up	unchanged	unchanged	unchanged	1	unchanged
UHRF1	up	up	up	up	4	unchanged
GPN1	down	unchanged	unchanged	down	2	unchanged
MEF2D	down	down	down	down	4	unchanged
TMBIM6	down	down	unchanged	unchanged	2	unchanged
CREG1	down	down	down	unchanged	3	unchanged
PAPOLA	down	down	down	down	4	unchanged
HLF	up	unchanged	up	unchanged	2	unchanged
SULT1A2	up	up	unchanged	unchanged	2	unchanged
LINC00632	up	unchanged	unchanged	unchanged	1	unchanged
CHORDC1	up	up	unchanged	unchanged	2	unchanged
CDC37	up	up	up	up	4	unchanged
SNORD104	up	unchanged	up	up	3	unchanged
HS2ST1	down	unchanged	unchanged	down	2	unchanged
APOA1	up	up	up	up	4	unchanged
MIR133A1HG	up	up	unchanged	unchanged	2	unchanged
DSC2	up	up	unchanged	unchanged	2	unchanged
NUP210	down	down	down	unchanged	3	down
SLAIN2	down	unchanged	down	unchanged	2	unchanged
ZNF213-AS1	up	unchanged	up	up	3	unchanged
SPIRE1	up	unchanged	unchanged	unchanged	1	unchanged
SERAC1	up	unchanged	unchanged	unchanged	1	unchanged
LINC01572	up	unchanged	unchanged	unchanged	1	unchanged
BMPR1B	down	down	unchanged	unchanged	2	unchanged
RAD18	down	down	down	down	4	unchanged
CACNA1C-AS2	up	up	up	unchanged	3	unchanged
LIMCH1	up	unchanged	unchanged	up	2	unchanged
PRNP	down	down	unchanged	unchanged	2	unchanged
SRM	down	down	unchanged	unchanged	2	unchanged
ZHX2	down	unchanged	unchanged	unchanged	1	unchanged
TET2	down	down	down	unchanged	3	unchanged
USP25	down	down	down	down	4	unchanged
BTBD9	up	unchanged	unchanged	unchanged	1	unchanged
VWCE	up	up	unchanged	unchanged	2	unchanged
MIR3679	up	unchanged	unchanged	unchanged	1	unchanged
RNF139	down	down	down	down	4	unchanged
SERBP1	down	down	down	unchanged	3	unchanged
ANK3	up	unchanged	unchanged	unchanged	1	unchanged
ZNF214	up	unchanged	unchanged	unchanged	1	unchanged
ACOT1	up	up	up	up	4	unchanged
FNTB	up	unchanged	unchanged	unchanged	1	unchanged
USP6NL	down	down	down	unchanged	3	unchanged
BMP1	up	up	unchanged	unchanged	2	unchanged
GALNT14	up	up	unchanged	unchanged	2	unchanged
RCOR1	down	down	unchanged	down	3	unchanged
SOX18	up	up	unchanged	unchanged	2	unchanged
LRRIQ3	up	up	unchanged	unchanged	2	unchanged
NUDT21	down	unchanged	unchanged	unchanged	1	unchanged
WASF2	down	down	down	unchanged	3	unchanged
MPDZ	up	unchanged	unchanged	unchanged	1	unchanged
BTG2	down	down	down	down	4	unchanged
GTF2H2C	up	unchanged	up	unchanged	2	unchanged
JADE1	down	unchanged	unchanged	unchanged	1	unchanged
LRG1	up	unchanged	unchanged	unchanged	1	unchanged
USP32	up	unchanged	unchanged	unchanged	1	unchanged
CLDN15	up	up	unchanged	up	3	unchanged
STAT6	down	down	unchanged	unchanged	2	unchanged
TDRD12	up	unchanged	unchanged	unchanged	1	unchanged
HS3ST3B1	up	unchanged	unchanged	unchanged	1	unchanged
LRRC70	up	unchanged	unchanged	unchanged	1	unchanged
VAPA	down	down	unchanged	unchanged	2	unchanged
RPL32	up	up	up	unchanged	3	unchanged
MAP2K4P1	down	unchanged	unchanged	unchanged	1	unchanged
CLECL1	down	down	down	unchanged	3	unchanged
ATP11B	down	down	down	down	4	unchanged
ZNF12	down	unchanged	unchanged	unchanged	1	unchanged
TRA2A	up	up	up	unchanged	3	unchanged
RB1	down	down	down	down	4	unchanged
MYOZ3	up	unchanged	unchanged	unchanged	1	unchanged
RPL36A	up	up	up	unchanged	3	unchanged
TTC21B-AS1	up	unchanged	unchanged	unchanged	1	unchanged
FXYD6	up	unchanged	unchanged	unchanged	1	unchanged
C9orf43	up	unchanged	unchanged	unchanged	1	unchanged
GSPT1	down	unchanged	down	unchanged	2	unchanged
GNAS	down	down	unchanged	unchanged	2	unchanged
RNU4ATAC	up	unchanged	up	unchanged	2	unchanged
DYNC2LI1	up	unchanged	unchanged	unchanged	1	unchanged
FCHO2	up	unchanged	unchanged	unchanged	1	unchanged
CENPA	down	unchanged	down	down	3	unchanged
BVES	up	unchanged	unchanged	unchanged	1	unchanged
YBX3P1	down	down	unchanged	unchanged	2	unchanged
NCAPD2	down	unchanged	unchanged	unchanged	1	unchanged
ZNF780B	up	unchanged	unchanged	unchanged	1	unchanged
LINC00894	up	up	up	unchanged	3	unchanged
FGF9	down	unchanged	unchanged	unchanged	1	unchanged
RTF1	down	unchanged	down	unchanged	2	unchanged
MYRFL	up	unchanged	unchanged	unchanged	1	unchanged
MTERF2	up	up	unchanged	unchanged	2	unchanged
PGRMC1	down	unchanged	down	down	3	unchanged
CLDND2	up	unchanged	up	unchanged	2	unchanged
PLS1	up	up	unchanged	unchanged	2	unchanged
GINM1	down	unchanged	unchanged	unchanged	1	unchanged
COL6A2	up	unchanged	unchanged	unchanged	1	unchanged
ZKSCAN4	up	up	unchanged	unchanged	2	unchanged
GLIPR1L1	up	unchanged	unchanged	unchanged	1	unchanged
PRKAG2	up	unchanged	unchanged	unchanged	1	unchanged
TRPC1	up	unchanged	unchanged	unchanged	1	unchanged
NR4A3	down	down	down	unchanged	3	unchanged
MAPKAP1	down	unchanged	down	down	3	unchanged
CDIPT	down	down	unchanged	unchanged	2	unchanged
RNF103	down	unchanged	unchanged	unchanged	1	unchanged
MIR181A2HG	up	up	up	unchanged	3	unchanged
TAOK1	down	down	down	unchanged	3	unchanged
MGAT5	down	unchanged	down	unchanged	2	unchanged
HS3ST1	up	up	unchanged	up	3	up
ANO5	down	unchanged	unchanged	unchanged	1	unchanged
LY6E	up	up	up	up	4	unchanged
PLCE1	up	up	up	unchanged	3	unchanged
EIF1B-AS1	up	up	up	unchanged	3	unchanged
SLC9A9	up	unchanged	unchanged	unchanged	1	unchanged
VMA21	down	down	down	unchanged	3	unchanged
MAGI2-AS3	up	unchanged	unchanged	unchanged	1	unchanged
MAN1A2	down	down	down	unchanged	3	unchanged
HTATIP2	down	down	down	down	4	unchanged
ARL2BP	down	down	down	down	4	unchanged
QSER1	down	unchanged	down	down	3	unchanged
PPP4R1L	up	up	up	unchanged	3	unchanged
S100B	up	unchanged	unchanged	unchanged	1	unchanged
ARFGEF2	down	unchanged	unchanged	unchanged	1	unchanged
RPSAP52	up	unchanged	unchanged	unchanged	1	up
TOM1	up	unchanged	unchanged	up	2	unchanged
ZBTB38	up	unchanged	unchanged	unchanged	1	unchanged
UHRF1BP1L	down	unchanged	down	unchanged	2	unchanged
TPP1	down	down	down	unchanged	3	unchanged
LPAR6	up	up	up	unchanged	3	unchanged
FTCDNL1	up	up	unchanged	unchanged	2	unchanged
NOSTRIN	up	unchanged	unchanged	unchanged	1	unchanged
TUSC8	up	unchanged	unchanged	unchanged	1	unchanged
MRPL23	down	down	down	unchanged	3	unchanged
RBM8A	down	unchanged	unchanged	unchanged	1	unchanged
NPR1	up	unchanged	unchanged	unchanged	1	unchanged
AFF3	down	down	unchanged	unchanged	2	unchanged
C14orf39	up	up	unchanged	unchanged	2	unchanged
ZBED8	up	up	unchanged	unchanged	2	unchanged
TPH1	up	up	up	unchanged	3	unchanged
S100A16	up	unchanged	unchanged	unchanged	1	up
ETNK1	up	up	unchanged	up	3	unchanged
PRSS36	up	unchanged	unchanged	unchanged	1	unchanged
ISCU	down	down	down	unchanged	3	unchanged
C8orf33	down	unchanged	down	unchanged	2	unchanged
CTNNA3	up	unchanged	unchanged	unchanged	1	unchanged
KRT18	up	unchanged	unchanged	unchanged	1	unchanged
RPL13AP6	up	up	up	up	4	unchanged
RHOB	down	down	unchanged	unchanged	2	unchanged
PRKCI	down	unchanged	down	down	3	unchanged
DHX33	down	unchanged	unchanged	unchanged	1	unchanged
KIAA0040	down	down	down	down	4	unchanged
PURB	down	down	down	down	4	unchanged
CD7	up	up	up	unchanged	3	up
HSD17B13	up	up	up	unchanged	3	unchanged
RPS18P9	up	up	up	unchanged	3	unchanged
NOMO3	up	up	up	unchanged	3	unchanged
FRYL	down	unchanged	unchanged	unchanged	1	unchanged
MACC1	up	up	unchanged	unchanged	2	unchanged
ZNF891	up	unchanged	unchanged	unchanged	1	unchanged
AKT3	down	down	down	unchanged	3	unchanged
TEX9	up	unchanged	unchanged	unchanged	1	unchanged
MAN1C1	up	unchanged	unchanged	unchanged	1	unchanged
RTN3	down	down	down	unchanged	3	unchanged
ZNF883	up	up	unchanged	unchanged	2	unchanged
GNA14	up	unchanged	unchanged	unchanged	1	unchanged
BLOC1S4	down	unchanged	unchanged	unchanged	1	unchanged
SERPINE2	up	unchanged	unchanged	unchanged	1	unchanged
CLIP4	up	unchanged	unchanged	unchanged	1	unchanged
MFSD10	up	unchanged	unchanged	unchanged	1	unchanged
RAB3B	up	unchanged	unchanged	unchanged	1	unchanged
MIF	up	up	up	up	4	unchanged
C21orf62-AS1	up	unchanged	unchanged	unchanged	1	unchanged
PSMB9	down	unchanged	unchanged	unchanged	1	unchanged
RFTN2	up	unchanged	unchanged	up	2	unchanged
ZNF397	up	up	up	up	4	unchanged
SKIDA1	up	up	up	unchanged	3	up
CAMSAP2	up	unchanged	unchanged	unchanged	1	unchanged
GALNS	up	unchanged	unchanged	unchanged	1	unchanged
TNFRSF10C	up	unchanged	unchanged	unchanged	1	unchanged
MCMBP	down	unchanged	down	down	3	unchanged
SOCS2-AS1	up	unchanged	unchanged	unchanged	1	unchanged
GPRC5B	up	unchanged	unchanged	unchanged	1	unchanged
MREG	up	unchanged	unchanged	unchanged	1	unchanged
SLC8A1	up	unchanged	unchanged	unchanged	1	unchanged
AXL	up	up	unchanged	unchanged	2	unchanged
PTBP2	up	up	up	up	4	unchanged
TTLL6	up	up	unchanged	unchanged	2	unchanged
DCUN1D3	up	unchanged	unchanged	unchanged	1	unchanged
TP53I3	up	up	unchanged	unchanged	2	unchanged
NUP98	down	unchanged	unchanged	unchanged	1	unchanged
DCUN1D5	down	down	down	unchanged	3	unchanged
MKRN1	down	down	down	down	4	unchanged
MYCBPAP	up	unchanged	unchanged	unchanged	1	unchanged
PCDHGB7	down	down	unchanged	unchanged	2	unchanged
GSTM3	up	unchanged	up	unchanged	2	unchanged
POLR2A	down	down	unchanged	unchanged	2	unchanged
TRAM1	down	unchanged	unchanged	unchanged	1	unchanged
SON	down	down	unchanged	unchanged	2	unchanged
RFTN1	down	down	unchanged	unchanged	2	unchanged
TBCA	up	up	up	unchanged	3	unchanged
ATF7IP	down	down	down	unchanged	3	unchanged
ASAP1	down	unchanged	down	down	3	unchanged
MAFTRR	up	unchanged	unchanged	unchanged	1	unchanged
PCYOX1	down	down	down	unchanged	3	unchanged
SEC14L1P1	up	unchanged	unchanged	unchanged	1	unchanged
PPCDC	up	up	up	up	4	unchanged
ARHGEF6	down	down	down	down	4	unchanged
CSAD	up	up	up	unchanged	3	unchanged
RBP1	up	unchanged	unchanged	unchanged	1	unchanged
PSTK	up	up	unchanged	unchanged	2	unchanged
KIF18A	down	unchanged	unchanged	unchanged	1	down
TMED10	down	down	down	down	4	unchanged
TOMM20	down	down	down	down	4	unchanged
HHEX	down	unchanged	unchanged	unchanged	1	unchanged
LILRB1	up	unchanged	unchanged	unchanged	1	unchanged
ZNF106	down	down	down	down	4	unchanged
NPAS3	up	unchanged	unchanged	unchanged	1	unchanged
RNF38	down	down	unchanged	down	3	unchanged
FAM223A	up	up	up	unchanged	3	unchanged
RECQL5	up	up	up	up	4	unchanged
GLCCI1	down	down	unchanged	unchanged	2	unchanged
KAT2A	up	up	unchanged	unchanged	2	unchanged
MYZAP	up	unchanged	unchanged	unchanged	1	unchanged
SPAG17	up	up	unchanged	unchanged	2	unchanged
FAM120A	down	down	down	unchanged	3	unchanged
MIR503HG	up	unchanged	unchanged	unchanged	1	unchanged
PDZD8	down	down	down	unchanged	3	unchanged
FKBP4	down	down	unchanged	unchanged	2	unchanged
ACAP1	up	up	up	up	4	unchanged
HLA-DPA1	down	down	down	unchanged	3	unchanged
CHP1	down	down	unchanged	unchanged	2	unchanged
GNG12	up	unchanged	unchanged	unchanged	1	unchanged
UBA2	down	unchanged	unchanged	unchanged	1	unchanged
GNAI3	down	down	unchanged	unchanged	2	unchanged
AREL1	down	unchanged	unchanged	unchanged	1	unchanged
ITGA9-AS1	up	up	up	unchanged	3	unchanged
GALNT1	down	down	down	down	4	unchanged
PDE4B	down	down	down	unchanged	3	unchanged
TXNDC11	down	unchanged	down	unchanged	2	unchanged
FGD5	up	unchanged	unchanged	unchanged	1	unchanged
AFF1	down	down	unchanged	down	3	unchanged
TOX4	down	down	down	unchanged	3	unchanged
PTPMT1	down	down	down	unchanged	3	unchanged
IKZF2	down	unchanged	unchanged	unchanged	1	unchanged
STAG1	down	unchanged	down	unchanged	2	unchanged
FAM167B	up	unchanged	unchanged	unchanged	1	unchanged
CEP55	down	down	unchanged	unchanged	2	down
KLF3	down	down	unchanged	unchanged	2	unchanged
FAM223B	up	up	up	unchanged	3	unchanged
FBXL3	down	unchanged	unchanged	unchanged	1	unchanged
DNTT	down	down	down	down	4	unchanged
RANBP3L	up	unchanged	unchanged	unchanged	1	unchanged
SYMPK	up	up	unchanged	unchanged	2	unchanged
PCED1B-AS1	down	down	unchanged	unchanged	2	unchanged
OXCT1	down	unchanged	down	down	3	unchanged
FRMD8	up	up	up	up	4	unchanged
TNFRSF25	up	up	unchanged	unchanged	2	unchanged
SSRP1	down	unchanged	unchanged	unchanged	1	unchanged
WEE1	down	down	unchanged	down	3	unchanged
GRAMD1C	up	unchanged	unchanged	unchanged	1	unchanged
KCNK17	up	unchanged	up	unchanged	2	unchanged
CHRM3-AS2	up	unchanged	unchanged	unchanged	1	unchanged
WDR33	down	down	unchanged	unchanged	2	unchanged
MIR573	up	up	unchanged	up	3	unchanged
POMT1	up	up	unchanged	unchanged	2	unchanged
CCPG1	up	unchanged	unchanged	unchanged	1	unchanged
BNIP2	down	unchanged	unchanged	unchanged	1	unchanged
GXYLT1	up	unchanged	unchanged	unchanged	1	unchanged
ADI1	down	down	unchanged	unchanged	2	unchanged
HOXB5	up	unchanged	unchanged	unchanged	1	unchanged
CDH5	up	unchanged	unchanged	up	2	unchanged
MSL1	down	down	unchanged	down	3	unchanged
ALDH3A2	up	unchanged	unchanged	unchanged	1	unchanged
PHLDB2	down	down	unchanged	unchanged	2	down
AREG	down	down	down	unchanged	3	unchanged
LINC01001	up	unchanged	unchanged	unchanged	1	unchanged
HIGD1A	down	unchanged	unchanged	unchanged	1	unchanged
POLR3E	up	up	unchanged	unchanged	2	unchanged
BBS4	up	up	unchanged	unchanged	2	unchanged
IL10RA	down	unchanged	unchanged	unchanged	1	unchanged
SCUBE2	up	unchanged	unchanged	unchanged	1	unchanged
RASA4	up	up	up	unchanged	3	unchanged
NTS	up	unchanged	unchanged	unchanged	1	unchanged
BAZ1A	down	unchanged	unchanged	down	2	unchanged
KIAA2012	up	unchanged	unchanged	unchanged	1	unchanged
ANGPTL4	up	unchanged	unchanged	unchanged	1	unchanged
XKR3	up	unchanged	unchanged	unchanged	1	unchanged
SLC5A3	down	unchanged	down	unchanged	2	unchanged
RILPL1	up	unchanged	unchanged	unchanged	1	unchanged
MYO1F	up	up	unchanged	unchanged	2	unchanged
NGRN	down	unchanged	unchanged	unchanged	1	unchanged
ITSN1	up	unchanged	unchanged	unchanged	1	unchanged
KCNAB1	up	unchanged	unchanged	unchanged	1	unchanged
C4orf45	up	unchanged	unchanged	unchanged	1	unchanged
NRP1	up	unchanged	unchanged	unchanged	1	unchanged
KDM3B	down	down	down	unchanged	3	unchanged
C7orf25	down	down	unchanged	unchanged	2	unchanged
LRP12	up	up	unchanged	unchanged	2	unchanged
TNFRSF1B	up	unchanged	unchanged	unchanged	1	unchanged
PGK1	down	down	unchanged	unchanged	2	unchanged
RGS2	down	unchanged	unchanged	unchanged	1	unchanged
TGIF1	down	down	down	unchanged	3	unchanged
TSPAN6	up	unchanged	unchanged	unchanged	1	unchanged
SAMD13	up	unchanged	unchanged	unchanged	1	unchanged
ZC2HC1C	up	unchanged	unchanged	unchanged	1	unchanged
FAM226B	up	up	unchanged	unchanged	2	unchanged
WDFY4	down	unchanged	unchanged	down	2	unchanged
ARHGEF3	up	unchanged	up	unchanged	2	unchanged
SPPL2A	down	unchanged	unchanged	down	2	unchanged
RNASEH2B	down	unchanged	unchanged	unchanged	1	unchanged
PPP6C	down	down	unchanged	unchanged	2	unchanged
ZNF443	up	up	unchanged	unchanged	2	unchanged
SNORD12C	up	unchanged	unchanged	unchanged	1	unchanged
VWDE	up	unchanged	unchanged	unchanged	1	unchanged
CMPK1	down	down	unchanged	unchanged	2	unchanged
NFKBIA	down	down	down	unchanged	3	unchanged
AGBL3	up	unchanged	unchanged	unchanged	1	unchanged
DANT2	up	up	unchanged	unchanged	2	unchanged
PPP2R2A	down	unchanged	unchanged	unchanged	1	unchanged
TUBB	down	down	down	unchanged	3	unchanged
BCL2	down	down	down	unchanged	3	unchanged
TPTEP1	up	up	unchanged	up	3	unchanged
UBE2K	down	down	down	unchanged	3	unchanged
CHI3L2	up	unchanged	unchanged	unchanged	1	unchanged
PLA2G4A	up	up	unchanged	unchanged	2	unchanged
DUSP2	down	unchanged	unchanged	unchanged	1	unchanged
USP39	down	unchanged	unchanged	unchanged	1	unchanged
CDKL5	up	unchanged	unchanged	unchanged	1	unchanged
FOXJ3	down	unchanged	unchanged	down	2	unchanged
FCRLA	down	down	down	unchanged	3	unchanged
PDLIM1	down	down	unchanged	unchanged	2	unchanged
FAM120AOS	down	unchanged	down	down	3	unchanged
KCTD9	down	unchanged	unchanged	down	2	unchanged
SLC7A1	down	unchanged	unchanged	unchanged	1	unchanged
ITPR1	down	down	unchanged	unchanged	2	unchanged
ARCN1	down	down	down	unchanged	3	unchanged
CCDC153	up	unchanged	unchanged	unchanged	1	unchanged
RASGEF1B	down	down	down	unchanged	3	unchanged
RTN4	down	down	down	down	4	unchanged
LINC01013	down	down	unchanged	down	3	unchanged
PTPN11	down	unchanged	down	unchanged	2	unchanged
WDR27	up	up	unchanged	unchanged	2	up
DLL4	up	unchanged	unchanged	up	2	unchanged
GUK1	down	down	unchanged	unchanged	2	unchanged
NFATC1	down	unchanged	unchanged	unchanged	1	unchanged
PLEKHF2	down	unchanged	unchanged	unchanged	1	unchanged
EXD2	up	unchanged	unchanged	unchanged	1	unchanged
ZNF233	up	unchanged	unchanged	unchanged	1	unchanged
ABHD15	down	unchanged	unchanged	unchanged	1	unchanged
EXOC3-AS1	up	up	unchanged	up	3	unchanged
PIM1	down	down	unchanged	down	3	unchanged
DNASE1	up	unchanged	up	unchanged	2	unchanged
LRRC27	up	unchanged	unchanged	unchanged	1	unchanged
CDH26	up	up	up	unchanged	3	unchanged
CCDC42	down	down	unchanged	unchanged	2	unchanged
KIF16B	up	unchanged	unchanged	unchanged	1	unchanged
EPHA1-AS1	up	unchanged	up	unchanged	2	unchanged
ARMC10	down	unchanged	down	down	3	unchanged
ID3	up	unchanged	up	up	3	unchanged
PTGER2	down	unchanged	unchanged	unchanged	1	unchanged
RBPMS	up	unchanged	up	unchanged	2	unchanged
GRSF1	down	down	down	down	4	unchanged
FTH1	down	down	down	unchanged	3	unchanged
DDX17	down	down	unchanged	down	3	unchanged
ENOX1	down	down	unchanged	unchanged	2	unchanged
CD55	down	down	down	down	4	unchanged
UST	up	unchanged	unchanged	unchanged	1	unchanged
ALMS1	down	down	down	down	4	unchanged
SEC24B-AS1	up	up	unchanged	unchanged	2	unchanged
AFAP1L2	up	unchanged	unchanged	unchanged	1	unchanged
CCNY	down	down	down	down	4	unchanged
F2RL1	up	unchanged	unchanged	unchanged	1	unchanged
HOOK2	up	unchanged	up	unchanged	2	unchanged
SETBP1	up	unchanged	up	unchanged	2	unchanged
CHD6	down	unchanged	unchanged	unchanged	1	unchanged
SLC25A40	down	unchanged	unchanged	unchanged	1	unchanged
CDKN2D	down	down	unchanged	unchanged	2	unchanged
LINC00877	up	unchanged	unchanged	unchanged	1	unchanged
TMEM176B	up	unchanged	unchanged	unchanged	1	unchanged
RNU1-1	up	up	up	up	4	unchanged
LYRM9	up	unchanged	unchanged	unchanged	1	unchanged
CARD8-AS1	up	unchanged	unchanged	unchanged	1	unchanged
CCDC47	down	down	down	unchanged	3	unchanged
SH3BP5-AS1	up	unchanged	up	unchanged	2	unchanged
PDGFD	up	unchanged	unchanged	unchanged	1	up
CKAP5	down	down	down	unchanged	3	down
SALL4	up	up	unchanged	unchanged	2	unchanged
TPM4	down	down	unchanged	down	3	unchanged
B4GALT3	up	unchanged	unchanged	unchanged	1	unchanged
OGG1	up	unchanged	unchanged	unchanged	1	unchanged
UVRAG	down	unchanged	unchanged	unchanged	1	unchanged
HNRNPA1P33	up	up	up	up	4	unchanged
ARHGAP35	down	down	down	down	4	unchanged
SRSF8	down	unchanged	unchanged	unchanged	1	unchanged
SYS1	down	unchanged	unchanged	unchanged	1	unchanged
CISH	up	up	up	up	4	unchanged
FAF1	down	unchanged	unchanged	unchanged	1	unchanged
CCDC126	up	up	up	unchanged	3	unchanged
C11orf96	up	unchanged	unchanged	unchanged	1	unchanged
RPRD2	down	down	down	unchanged	3	unchanged
FERMT1	down	down	down	unchanged	3	unchanged
ROR2	up	unchanged	unchanged	unchanged	1	unchanged
LSM14A	down	unchanged	unchanged	down	2	unchanged
DNAAF2	down	unchanged	unchanged	unchanged	1	unchanged
UNC13D	up	unchanged	unchanged	up	2	unchanged
DTX3	up	unchanged	unchanged	unchanged	1	unchanged
CTSK	up	unchanged	unchanged	unchanged	1	unchanged
IMPG2	down	down	unchanged	unchanged	2	unchanged
MECR	up	up	unchanged	unchanged	2	unchanged
RMND5A	down	down	down	unchanged	3	unchanged
C2orf15	up	unchanged	unchanged	unchanged	1	unchanged
DNAJC9	down	down	down	down	4	unchanged
PSMD10	down	down	unchanged	unchanged	2	unchanged
PIGH	down	unchanged	unchanged	unchanged	1	unchanged
PPP1R32	up	unchanged	unchanged	unchanged	1	unchanged
LOXL1-AS1	up	unchanged	unchanged	unchanged	1	unchanged
IDH1-AS1	up	up	unchanged	unchanged	2	unchanged
SNORA12	up	unchanged	unchanged	unchanged	1	unchanged
ALYREF	up	up	up	up	4	unchanged
PSMA3-AS1	up	up	up	unchanged	3	unchanged
MIR5195	down	down	unchanged	down	3	unchanged
LAPTM4A	down	down	unchanged	unchanged	2	unchanged
LINC00685	up	unchanged	up	unchanged	2	unchanged
UAP1L1	up	up	unchanged	unchanged	2	unchanged
NR2F2-AS1	up	unchanged	unchanged	unchanged	1	unchanged
ELMOD3	up	unchanged	up	unchanged	2	unchanged
TSTD2	up	unchanged	unchanged	unchanged	1	unchanged
PLLP	up	unchanged	unchanged	up	2	unchanged
SIGLEC15	up	unchanged	unchanged	unchanged	1	unchanged
ZNF876P	up	unchanged	up	unchanged	2	unchanged
MED13	down	down	down	unchanged	3	unchanged
SNCAIP	up	unchanged	unchanged	unchanged	1	unchanged
ESAM	up	unchanged	unchanged	up	2	unchanged
BNIPL	up	unchanged	unchanged	unchanged	1	unchanged
TPM1	down	down	unchanged	unchanged	2	unchanged
SUGT1P3	up	up	unchanged	unchanged	2	unchanged
PLD3	up	unchanged	unchanged	unchanged	1	unchanged
SPECC1	up	unchanged	unchanged	unchanged	1	unchanged
WDR17	up	unchanged	unchanged	unchanged	1	unchanged
CCDC142	up	unchanged	unchanged	unchanged	1	unchanged
DYRK4	up	unchanged	unchanged	unchanged	1	unchanged
LAMTOR5-AS1	up	unchanged	unchanged	unchanged	1	unchanged
PPT2	up	unchanged	unchanged	unchanged	1	unchanged
IFT74-AS1	up	unchanged	unchanged	unchanged	1	unchanged
TMEM179B	down	unchanged	unchanged	unchanged	1	unchanged
P2RY12	down	unchanged	unchanged	unchanged	1	unchanged
LCTL	up	unchanged	up	unchanged	2	unchanged
SCRN1	down	down	down	unchanged	3	unchanged
RALGAPB	down	unchanged	down	down	3	unchanged
LRCH2	up	unchanged	unchanged	unchanged	1	unchanged
FXYD2	up	unchanged	unchanged	up	2	unchanged
RAG1	down	unchanged	unchanged	down	2	unchanged
ACAD10	up	up	unchanged	unchanged	2	unchanged
TTC7A	down	unchanged	unchanged	unchanged	1	unchanged
TMEM131	down	down	down	unchanged	3	unchanged
FSTL1	up	unchanged	unchanged	unchanged	1	unchanged
CLTA	down	unchanged	down	unchanged	2	unchanged
WWC2	up	unchanged	unchanged	unchanged	1	unchanged
HDGF	down	down	down	down	4	unchanged
CKB	up	unchanged	unchanged	unchanged	1	unchanged
MFSD1	down	unchanged	down	unchanged	2	unchanged
HAUS5	up	up	up	unchanged	3	unchanged
MARCKS	up	up	up	unchanged	3	unchanged
SPDYE2	up	up	unchanged	unchanged	2	unchanged
B3GNT7	up	unchanged	unchanged	unchanged	1	unchanged
TYSND1	up	unchanged	unchanged	unchanged	1	unchanged
MED13L	down	down	down	unchanged	3	unchanged
CES4A	up	unchanged	unchanged	unchanged	1	unchanged
PFKFB2	up	unchanged	up	unchanged	2	unchanged
SCARNA21	up	up	unchanged	unchanged	2	unchanged
INE1	up	unchanged	unchanged	unchanged	1	unchanged
HMCES	down	unchanged	unchanged	unchanged	1	unchanged
WASL	down	unchanged	unchanged	unchanged	1	unchanged
RIMS1	up	up	unchanged	unchanged	2	unchanged
KCNJ8	down	unchanged	unchanged	unchanged	1	unchanged
DLC1	up	up	unchanged	unchanged	2	unchanged
SPIRE2	up	unchanged	unchanged	unchanged	1	unchanged
PDPR	down	down	down	unchanged	3	unchanged
RHPN1	up	unchanged	up	unchanged	2	unchanged
DCBLD2	up	unchanged	unchanged	unchanged	1	unchanged
PYROXD2	up	unchanged	unchanged	unchanged	1	unchanged
TMEM17	up	unchanged	unchanged	unchanged	1	unchanged
MOAP1	down	unchanged	unchanged	unchanged	1	unchanged
G3BP2	down	down	down	down	4	unchanged
RAB4B	up	unchanged	unchanged	unchanged	1	unchanged
NOTUM	up	unchanged	unchanged	unchanged	1	unchanged
VNN1	up	unchanged	unchanged	unchanged	1	unchanged
LDLRAD3	up	unchanged	unchanged	up	2	unchanged
CLIP1	down	down	unchanged	unchanged	2	unchanged
EPOR	up	unchanged	unchanged	unchanged	1	unchanged
MIER3	down	unchanged	unchanged	down	2	unchanged
BBS10	up	unchanged	unchanged	unchanged	1	unchanged
CCP110	down	unchanged	down	down	3	unchanged
DPY19L1P1	up	unchanged	unchanged	unchanged	1	unchanged
RPS21	up	up	up	unchanged	3	unchanged
DDX12P	up	unchanged	up	unchanged	2	unchanged
RASSF8	up	unchanged	unchanged	unchanged	1	unchanged
CRNKL1	down	down	unchanged	down	3	unchanged
NPAT	down	unchanged	down	unchanged	2	unchanged
NBR1	down	down	down	unchanged	3	unchanged
ZNF793	up	unchanged	unchanged	unchanged	1	unchanged
MPV17	down	down	unchanged	unchanged	2	unchanged
KIAA2026	down	unchanged	unchanged	unchanged	1	unchanged
ACOT9	up	unchanged	unchanged	unchanged	1	unchanged
PPM1G	down	down	down	unchanged	3	unchanged
XRCC1	down	down	unchanged	unchanged	2	down
SERTAD2	down	down	down	unchanged	3	down
CDH12	up	unchanged	unchanged	unchanged	1	unchanged
RNU6-82P	up	unchanged	unchanged	unchanged	1	unchanged
HUWE1	down	down	down	down	4	unchanged
CC2D1A	up	up	unchanged	unchanged	2	unchanged
PLCB2	up	unchanged	unchanged	unchanged	1	unchanged
RAB38	up	up	unchanged	unchanged	2	unchanged
RBMXL1	down	unchanged	unchanged	unchanged	1	unchanged
AGPAT4	up	unchanged	unchanged	unchanged	1	unchanged
PELO	up	unchanged	unchanged	unchanged	1	unchanged
PPIL3	down	down	unchanged	unchanged	2	unchanged
FCGRT	up	up	up	up	4	unchanged
PDE3B	up	unchanged	unchanged	unchanged	1	unchanged
MAP7D2	up	unchanged	unchanged	unchanged	1	unchanged
GATA3	up	unchanged	up	unchanged	2	unchanged
CNFN	up	unchanged	unchanged	unchanged	1	unchanged
LYPLA2	up	up	up	up	4	unchanged
IKBKG	up	unchanged	unchanged	unchanged	1	unchanged
CPSF3	down	down	down	unchanged	3	unchanged
HEMK1	up	up	unchanged	unchanged	2	unchanged
KIAA1257	up	unchanged	unchanged	unchanged	1	unchanged
FBXL19-AS1	up	unchanged	unchanged	unchanged	1	unchanged
SLC16A1-AS1	up	up	up	up	4	unchanged
IPO11	up	up	unchanged	unchanged	2	unchanged
ZNF831	up	unchanged	unchanged	unchanged	1	unchanged
SULT1A3	up	up	unchanged	unchanged	2	unchanged
SNORD113-3	up	up	unchanged	unchanged	2	unchanged
DLG3	up	unchanged	unchanged	unchanged	1	unchanged
MRPL19	down	down	down	down	4	unchanged
ZBTB9	down	down	unchanged	unchanged	2	unchanged
FAM114A1	up	unchanged	unchanged	up	2	unchanged
PI4K2A	down	unchanged	unchanged	unchanged	1	unchanged
CYC1	down	down	unchanged	unchanged	2	unchanged
CBR4	up	up	unchanged	unchanged	2	unchanged
SLC4A11	up	unchanged	unchanged	unchanged	1	unchanged
SMG1P5	up	up	up	up	4	unchanged
DOCK8	down	unchanged	unchanged	down	2	unchanged
GGT5	up	unchanged	unchanged	unchanged	1	unchanged
CDK10	up	up	up	up	4	unchanged
PTPN20	up	unchanged	unchanged	unchanged	1	unchanged
GLYATL1	up	unchanged	unchanged	unchanged	1	unchanged
LATS1	down	down	down	unchanged	3	unchanged
ESR2	down	down	unchanged	unchanged	2	unchanged
ECHDC2	up	up	unchanged	up	3	unchanged
ZBED3-AS1	up	unchanged	unchanged	unchanged	1	unchanged
CACHD1	up	unchanged	unchanged	up	2	unchanged
TGIF2	up	up	unchanged	unchanged	2	unchanged
ANKS3	up	unchanged	unchanged	unchanged	1	unchanged
PCSK7	up	unchanged	up	up	3	unchanged
MBP	down	unchanged	down	unchanged	2	unchanged
MTRNR2L3	down	down	down	down	4	unchanged
C1RL	up	unchanged	unchanged	unchanged	1	up
PDE12	down	unchanged	unchanged	unchanged	1	unchanged
DMGDH	up	unchanged	unchanged	unchanged	1	unchanged
C1orf21	down	down	down	unchanged	3	unchanged
FKTN	up	up	unchanged	unchanged	2	unchanged
BHLHE41	down	down	unchanged	unchanged	2	unchanged
KIF7	up	unchanged	unchanged	unchanged	1	unchanged
RBM14-RBM4	up	up	unchanged	unchanged	2	unchanged
GMPR2	down	down	down	unchanged	3	unchanged
MYO15B	up	up	up	up	4	unchanged
CNOT6	down	down	unchanged	down	3	unchanged
PPP3R1	down	unchanged	down	down	3	unchanged
TCP1	down	unchanged	unchanged	unchanged	1	unchanged
CSDE1	down	down	unchanged	unchanged	2	unchanged
NUP210L	up	up	unchanged	unchanged	2	unchanged
ZNF664	down	unchanged	down	down	3	unchanged
LUC7L	up	unchanged	up	unchanged	2	unchanged
SPINK2	up	up	up	unchanged	3	unchanged
AP3S2	up	up	unchanged	unchanged	2	unchanged
PCDHGA10	up	unchanged	unchanged	unchanged	1	unchanged
C4orf3	down	unchanged	unchanged	unchanged	1	unchanged
YWHAZ	down	down	unchanged	unchanged	2	unchanged
CREBRF	down	down	unchanged	unchanged	2	unchanged
SNRNP200	down	down	unchanged	unchanged	2	unchanged
THRAP3	up	up	up	unchanged	3	unchanged
NAPA-AS1	up	unchanged	unchanged	unchanged	1	unchanged
HNRNPUL2	down	unchanged	unchanged	down	2	unchanged
CBWD1	up	up	up	up	4	unchanged
ZNF823	up	up	unchanged	unchanged	2	unchanged
WDR77	down	down	down	down	4	unchanged
LASP1	down	unchanged	down	unchanged	2	unchanged
PLEKHF1	up	unchanged	unchanged	unchanged	1	unchanged
ATF7	down	unchanged	down	down	3	unchanged
ATP8A2	up	unchanged	unchanged	unchanged	1	unchanged
SMG6	up	unchanged	unchanged	unchanged	1	unchanged
MPV17L	up	up	unchanged	unchanged	2	unchanged
GUSBP2	up	up	up	up	4	unchanged
GSTCD	up	unchanged	unchanged	unchanged	1	unchanged
SEC63	down	down	down	down	4	unchanged
TXNL4A	down	unchanged	unchanged	unchanged	1	unchanged
IER5L	up	unchanged	unchanged	unchanged	1	unchanged
TMEM167B	down	down	unchanged	unchanged	2	unchanged
TIFA	down	down	unchanged	down	3	unchanged
SLC39A8	down	unchanged	down	down	3	down
UCHL5	down	unchanged	unchanged	unchanged	1	unchanged
SUPT4H1	down	down	unchanged	unchanged	2	unchanged
MPC2	down	down	unchanged	unchanged	2	unchanged
ICAM4	down	down	unchanged	unchanged	2	unchanged
CARD9	up	up	unchanged	unchanged	2	unchanged
MIAT	up	unchanged	unchanged	unchanged	1	unchanged
GADD45A	down	unchanged	unchanged	unchanged	1	unchanged
RSRP1	up	up	up	up	4	unchanged
IGLL5	down	unchanged	unchanged	unchanged	1	unchanged
PRDM15	up	up	unchanged	unchanged	2	unchanged
CNOT11	down	unchanged	unchanged	down	2	unchanged
RBFADN	up	unchanged	unchanged	unchanged	1	unchanged
CP	up	unchanged	unchanged	unchanged	1	unchanged
RHOXF2B	up	up	unchanged	unchanged	2	unchanged
SLC10A5	down	unchanged	unchanged	unchanged	1	unchanged
KCTD20	down	down	down	unchanged	3	unchanged
IGBP1	down	down	unchanged	unchanged	2	unchanged
C6orf201	up	unchanged	unchanged	unchanged	1	unchanged
ST7-AS2	up	unchanged	unchanged	unchanged	1	unchanged
LLPH	down	unchanged	unchanged	unchanged	1	unchanged
GPR155	up	up	up	unchanged	3	unchanged
VSIG10	up	unchanged	unchanged	unchanged	1	unchanged
ACSF3	up	up	unchanged	unchanged	2	unchanged
SLA2	up	unchanged	unchanged	unchanged	1	unchanged
INSR	down	unchanged	down	unchanged	2	unchanged
PARVB	up	up	unchanged	unchanged	2	up
VPS9D1	up	up	up	unchanged	3	unchanged
CENPBD1	up	unchanged	unchanged	unchanged	1	unchanged
LSP1	up	up	up	up	4	unchanged
BTG3	down	unchanged	unchanged	unchanged	1	unchanged
TMEM106A	up	unchanged	unchanged	unchanged	1	unchanged
RABGGTB	down	unchanged	unchanged	unchanged	1	unchanged
NIP7	down	unchanged	unchanged	unchanged	1	unchanged
TACC1	down	down	unchanged	unchanged	2	unchanged
PSTPIP2	up	unchanged	unchanged	unchanged	1	unchanged
IGFBP7	down	down	down	down	4	unchanged
NCOA6	down	down	down	unchanged	3	unchanged
MSH5	up	up	up	unchanged	3	unchanged
OTUB2	down	down	unchanged	unchanged	2	unchanged
MBTPS1	down	down	unchanged	unchanged	2	unchanged
CENPK	up	up	up	up	4	unchanged
GGA3	down	down	unchanged	unchanged	2	unchanged
RNASE4	down	down	unchanged	unchanged	2	unchanged
LMAN1	down	down	down	unchanged	3	unchanged
CLIC4	down	unchanged	unchanged	unchanged	1	unchanged
TMEM79	up	unchanged	up	unchanged	2	unchanged
POLR3F	up	up	unchanged	unchanged	2	unchanged
CAMLG	down	unchanged	unchanged	unchanged	1	unchanged
NSMCE4A	down	unchanged	down	down	3	unchanged
KLHL6	down	unchanged	unchanged	down	2	unchanged
SYTL3	down	down	unchanged	unchanged	2	unchanged
MAN2C1	up	unchanged	unchanged	unchanged	1	unchanged
FKBP14	up	unchanged	unchanged	unchanged	1	unchanged
CUZD1	up	unchanged	unchanged	unchanged	1	unchanged
MEIS2	up	unchanged	unchanged	unchanged	1	unchanged
TMEFF2	up	unchanged	unchanged	unchanged	1	unchanged
ZNF512	down	unchanged	unchanged	unchanged	1	unchanged
GAS2L3	down	unchanged	down	unchanged	2	unchanged
SPESP1	up	unchanged	unchanged	up	2	unchanged
PART1	up	unchanged	unchanged	unchanged	1	unchanged
ACO2	up	unchanged	up	up	3	unchanged
TSPAN5	up	unchanged	up	unchanged	2	unchanged
DDX1	down	down	unchanged	unchanged	2	unchanged
CMAHP	up	up	unchanged	unchanged	2	unchanged
KCNA6	down	down	unchanged	unchanged	2	unchanged
TM2D1	up	up	up	unchanged	3	unchanged
ITGAM	up	unchanged	unchanged	unchanged	1	unchanged
EGLN2	up	up	up	up	4	unchanged
LINC01123	up	unchanged	unchanged	unchanged	1	unchanged
SGMS2	down	unchanged	unchanged	unchanged	1	unchanged
SRPX2	up	unchanged	unchanged	unchanged	1	unchanged
MSTO2P	up	unchanged	unchanged	unchanged	1	unchanged
ATXN7	down	down	down	unchanged	3	unchanged
RGCC	down	down	down	unchanged	3	unchanged
RNASE1	up	unchanged	unchanged	unchanged	1	unchanged
GDAP1	up	up	unchanged	unchanged	2	unchanged
BAIAP2	up	unchanged	unchanged	unchanged	1	unchanged
PITPNM3	up	unchanged	unchanged	unchanged	1	unchanged
TMIGD2	up	up	up	unchanged	3	up
PWP2	up	unchanged	unchanged	unchanged	1	unchanged
ST3GAL6-AS1	up	unchanged	unchanged	unchanged	1	unchanged
ZNF781	up	unchanged	unchanged	unchanged	1	unchanged
CNTD1	up	unchanged	unchanged	unchanged	1	unchanged
GTPBP10	down	unchanged	unchanged	unchanged	1	unchanged
CHRM3	up	unchanged	up	unchanged	2	unchanged
PACRGL	up	unchanged	unchanged	unchanged	1	unchanged
CEP290	up	unchanged	unchanged	unchanged	1	unchanged
GID8	down	unchanged	unchanged	unchanged	1	unchanged
RAD52	up	up	up	unchanged	3	unchanged
DNAJC16	up	unchanged	unchanged	unchanged	1	unchanged
SLC44A1	down	down	down	down	4	unchanged
MIR320E	up	up	up	unchanged	3	unchanged
ZMYM2	down	down	unchanged	unchanged	2	unchanged
KMT2E	down	down	unchanged	unchanged	2	unchanged
SLC25A33	down	unchanged	unchanged	unchanged	1	unchanged
TRPV1	up	up	unchanged	unchanged	2	unchanged
HEATR4	up	unchanged	unchanged	unchanged	1	unchanged
IL2RG	down	down	unchanged	unchanged	2	unchanged
KIAA1191	down	down	unchanged	down	3	unchanged
TRIM16L	up	unchanged	unchanged	unchanged	1	unchanged
GTF2A1	down	unchanged	unchanged	unchanged	1	unchanged
TSR3	down	unchanged	unchanged	unchanged	1	unchanged
PDS5A	down	unchanged	unchanged	down	2	unchanged
PDZD2	up	unchanged	unchanged	unchanged	1	unchanged
ZFP3	down	down	unchanged	down	3	unchanged
TPI1	up	up	up	up	4	unchanged
TBC1D5	down	down	unchanged	unchanged	2	unchanged
GYG2P1	up	unchanged	unchanged	unchanged	1	unchanged
MTMR10	down	down	unchanged	unchanged	2	unchanged
DNAH17	up	up	unchanged	up	3	unchanged
RHOT1	down	unchanged	unchanged	unchanged	1	unchanged
CATSPER2P1	up	unchanged	unchanged	unchanged	1	unchanged
TTC21B	up	unchanged	unchanged	unchanged	1	unchanged
FAM66C	up	unchanged	unchanged	unchanged	1	unchanged
PEA15	down	down	unchanged	unchanged	2	unchanged
HMMR	down	unchanged	unchanged	unchanged	1	unchanged
RBM3	down	down	unchanged	unchanged	2	unchanged
RPS7	up	up	up	unchanged	3	up
TSTA3	up	up	up	up	4	unchanged
PCSK5	up	unchanged	unchanged	unchanged	1	unchanged
ZNF532	up	unchanged	unchanged	unchanged	1	unchanged
PLEKHO1	down	unchanged	unchanged	unchanged	1	unchanged
FAM184A	up	up	unchanged	unchanged	2	unchanged
RNVU1-7	up	up	up	up	4	unchanged
CTH	up	unchanged	unchanged	unchanged	1	unchanged
RGL4	up	up	up	up	4	unchanged
DGKD	down	unchanged	unchanged	unchanged	1	unchanged
DYRK2	down	unchanged	down	down	3	unchanged
ZNF263	down	unchanged	unchanged	unchanged	1	unchanged
LMOD3	up	up	unchanged	unchanged	2	unchanged
RPL26L1	up	up	up	unchanged	3	unchanged
SEC24B	down	down	unchanged	unchanged	2	unchanged
TNFRSF21	down	down	unchanged	unchanged	2	unchanged
MLLT11	down	unchanged	unchanged	unchanged	1	unchanged
HSP90B1	down	down	down	unchanged	3	unchanged
NGLY1	down	unchanged	unchanged	unchanged	1	unchanged
SLC13A4	up	up	unchanged	unchanged	2	unchanged
B4GALNT4	up	unchanged	unchanged	unchanged	1	unchanged
CDC73	down	down	down	down	4	unchanged
SPATA6	up	unchanged	unchanged	unchanged	1	unchanged
KLHL6-AS1	up	unchanged	unchanged	unchanged	1	unchanged
PRR16	down	down	unchanged	unchanged	2	unchanged
UBL3	down	unchanged	unchanged	unchanged	1	unchanged
SNTB1	down	unchanged	down	unchanged	2	unchanged
CD300LF	up	unchanged	unchanged	unchanged	1	unchanged
WNT2B	up	up	unchanged	unchanged	2	unchanged
XPR1	down	down	down	down	4	unchanged
AXDND1	up	unchanged	unchanged	unchanged	1	unchanged
SMARCE1	down	down	down	unchanged	3	unchanged
MAP1A	up	unchanged	unchanged	unchanged	1	unchanged
TAS2R5	up	unchanged	unchanged	unchanged	1	unchanged
KCNN4	up	unchanged	unchanged	unchanged	1	unchanged
ITGAV	up	unchanged	unchanged	unchanged	1	unchanged
LINC01389	up	unchanged	unchanged	unchanged	1	unchanged
YBX1	down	unchanged	unchanged	down	2	unchanged
CCNG2	down	down	unchanged	unchanged	2	unchanged
PCDHGB2	down	down	unchanged	unchanged	2	unchanged
A2M-AS1	up	unchanged	unchanged	unchanged	1	unchanged
MEX3C	down	down	unchanged	down	3	unchanged
DNAJB9	down	unchanged	unchanged	unchanged	1	unchanged
SNORA33	up	up	up	unchanged	3	unchanged
TRIM73	up	unchanged	unchanged	unchanged	1	unchanged
UQCRC2	down	unchanged	unchanged	unchanged	1	unchanged
TCF4	down	down	unchanged	unchanged	2	unchanged
SNORA58	up	up	unchanged	unchanged	2	unchanged
MIR210HG	up	unchanged	unchanged	up	2	unchanged
CCDC9	up	unchanged	unchanged	unchanged	1	unchanged
RPL39	up	up	up	up	4	unchanged
PPM1B	down	unchanged	unchanged	unchanged	1	unchanged
FAM87A	up	unchanged	unchanged	unchanged	1	unchanged
CXCL3	down	unchanged	unchanged	unchanged	1	unchanged
VDR	down	unchanged	down	unchanged	2	unchanged
TMX2	down	unchanged	down	down	3	unchanged
KIF11	down	unchanged	down	down	3	unchanged
ADM	up	unchanged	unchanged	up	2	unchanged
LYPLA2P2	up	up	unchanged	up	3	unchanged
TTC9	down	unchanged	unchanged	unchanged	1	down
CD72	down	down	unchanged	unchanged	2	unchanged
UBP1	down	unchanged	unchanged	unchanged	1	unchanged
ST7	up	up	unchanged	unchanged	2	unchanged
ABI1	down	unchanged	unchanged	unchanged	1	unchanged
IL18	up	unchanged	unchanged	unchanged	1	unchanged
ABHD1	up	unchanged	unchanged	unchanged	1	unchanged
TOP2A	down	down	down	unchanged	3	unchanged
ENTPD7	up	unchanged	unchanged	unchanged	1	unchanged
EXOC6B	up	unchanged	unchanged	unchanged	1	unchanged
CELF2	down	down	down	unchanged	3	unchanged
IGLL1	down	unchanged	down	unchanged	2	unchanged
TSACC	up	up	up	up	4	unchanged
CXCL2	down	down	unchanged	unchanged	2	unchanged
CRABP1	up	unchanged	unchanged	unchanged	1	unchanged
C16orf70	up	unchanged	unchanged	unchanged	1	unchanged
VAMP7	down	down	down	unchanged	3	unchanged
MGAT2	down	down	down	unchanged	3	unchanged
AEBP2	up	up	up	up	4	unchanged
SRXN1	down	down	unchanged	unchanged	2	unchanged
EDRF1-AS1	up	unchanged	unchanged	unchanged	1	unchanged
TARDBP	down	down	down	down	4	unchanged
ZMAT1	up	up	unchanged	unchanged	2	unchanged
PON2	up	up	up	unchanged	3	unchanged
TMEM9B	down	unchanged	down	unchanged	2	unchanged
SMIM12	down	unchanged	unchanged	unchanged	1	unchanged
BTNL2	up	unchanged	unchanged	unchanged	1	unchanged
RPL18A	up	up	up	up	4	unchanged
SLC35G2	up	unchanged	unchanged	unchanged	1	unchanged
CLK2	down	unchanged	unchanged	unchanged	1	unchanged
DYM	down	down	down	down	4	unchanged
VPREB1	down	unchanged	unchanged	unchanged	1	unchanged
CFAP46	up	unchanged	unchanged	unchanged	1	unchanged
ALKBH4	up	up	unchanged	unchanged	2	unchanged
RIPK2	down	down	down	unchanged	3	unchanged
EMC4	down	down	unchanged	unchanged	2	unchanged
HSP90AA1	down	unchanged	unchanged	unchanged	1	unchanged
[truncated: 4,086 more rows]
