# Supplementary material for: A human fetal liver-derived infant MLL-AF4 acute lymphoblastic leukemia model reveals a distinct fetal gene expression program
Source: Nat Commun. 2021 Nov 25;12:6905. doi: 10.1038/s41467-021-27270-z (PMC8616957; doi:10.1038/s41467-021-27270-z)
Supplement: Supplementary file 6 — Supplementary Data 3 [file 41467_2021_27270_MOESM6_ESM.xlsx]

## Sheet: Sheet1
Supplementary Data 3: Significantly differentially expressed genes (FDR<0.05; edgeR glm test) between HOXAhi MLL-AF4 chALL, HOXAhi MLL-AF4 iALL and HOXAlo MLL-AF4 iALL (glm test)
gene name	logFC (HOXAlo iALL)	logFC (HOXAhi iALL)	logFC (HOXAhi chALL)	logCPM	F	PValue	FDR
LINC01122	0.863923	-0.863923	10.3706	2.83823	105.689	1.50352e-12	2.23122e-08
PDCD6IPP2	-0.238549	0.238549	5.55898	3.379	50.9448	2.56495e-09	1.70956e-05
GTF3C5	-0.0279319	0.0279319	1.05357	6.77795	49.3871	3.45598e-09	1.70956e-05
NTN3	-4.05286	4.05286	-0.193517	2.06779	47.8491	4.67404e-09	1.73407e-05
WFS1	4.37964	-4.37964	-2.67738	4.73104	35.9135	6.5988e-08	0.000171388
GOLGA8M	0.248253	-0.248253	6.10673	3.10345	35.2528	7.78504e-08	0.000171388
PTPRR	-6.29481	6.29481	4.73672	1.22138	35.1033	8.08432e-08	0.000171388
PABPC4L	-7.49293	7.49293	-8.97467	0.40815	33.0348	1.37996e-07	0.000228427
CSRP2	-2.00157	2.00157	-0.310074	6.06103	33.0201	1.38534e-07	0.000228427
LARP6	-0.217821	0.217821	8.76369	-0.817513	32.0772	1.78247e-07	0.000264518
CALD1	5.67298	-5.67298	0.143919	1.95068	31.1182	2.31625e-07	0.000269498
PTH2R	0.303257	-0.303257	6.85327	0.483626	30.9143	2.45075e-07	0.000269498
SCCPDH	-0.879309	0.879309	0.581174	6.30316	30.8302	2.50873e-07	0.000269498
PRICKLE2	2.9297	-2.9297	9.41765	0.346115	30.7822	2.54243e-07	0.000269498
XKR4	-10.4119	10.4119	-5.41698	3.56445	30.2626	2.94071e-07	0.0002868
UNC79	-4.83387	4.83387	0.495958	5.19794	30.0847	3.09219e-07	0.0002868
DUXAP8	-1.99808	1.99808	5.61502	-1.54716	28.3798	5.06048e-07	0.000425761
IRX3	-8.47584	8.47584	-1.54216	3.2472	28.311	5.16421e-07	0.000425761
JMY	2.37079	-2.37079	-1.95748	4.29265	26.1967	9.81163e-07	0.000735153
ABTB2	-2.34676	2.34676	-0.868149	3.84793	26.1526	9.94737e-07	0.000735153
MAP7	-4.06247	4.06247	-0.789255	5.5692	26.0094	1.04031e-06	0.000735153
FNBP1	-0.86989	0.86989	-0.0112852	7.97623	25.6141	1.17834e-06	0.000789629
PRSS12	-6.6513	6.6513	-2.67566	4.19478	25.4947	1.22382e-06	0.000789629
CHST3	4.33031	-4.33031	-4.35728	1.28621	25.3426	1.28455e-06	0.000794277
CCSAP	-0.521541	0.521541	1.18931	6.13694	24.6977	1.58085e-06	0.000922141
C4orf36	-1.69707	1.69707	0.165041	3.70034	24.4485	1.71456e-06	0.000922141
SMYD3	0.200526	-0.200526	2.19203	4.33183	24.3814	1.75261e-06	0.000922141
CCDC74A	-2.12684	2.12684	1.06849	2.47394	24.3142	1.79167e-06	0.000922141
EFEMP1	5.52708	-5.52708	-0.793731	4.1575	24.2966	1.80203e-06	0.000922141
PCDH10	-6.66119	6.66119	-7.71811	-0.780975	24.0625	1.94644e-06	0.000962839
HOXA5	-8.07406	8.07406	-1.75666	3.85763	23.8482	2.08972e-06	0.000988028
ILDR2	0.00469815	-0.00469815	3.86784	0.697123	23.7901	2.13052e-06	0.000988028
TBC1D24	-1.04969	1.04969	-0.0898606	5.72117	23.566	2.29612e-06	0.00103256
APOBEC3B	-0.795944	0.795944	1.79994	2.07419	23.227	2.57367e-06	0.00112333
VAT1L	-3.63594	3.63594	-0.456513	7.55948	23.1333	2.65667e-06	0.00112643
HOXA6	-8.72431	8.72431	-2.0933	2.42596	22.6943	3.08623e-06	0.00125734
RAB6C-AS1	0.809226	-0.809226	7.64069	-1.32813	22.5815	3.20833e-06	0.00125734
KIAA1257	-4.58604	4.58604	-0.0548482	1.83208	22.5713	3.21961e-06	0.00125734
HOXA-AS3	-9.60544	9.60544	-1.76327	2.6018	22.355	3.46967e-06	0.0012935
HRK	1.65872	-1.65872	-3.55056	1.01932	22.341	3.48653e-06	0.0012935
CPNE8	-4.32371	4.32371	-0.558305	4.45868	22.2649	3.58003e-06	0.0012958
PALLD	-1.7136	1.7136	1.2142	4.62035	22.1563	3.71799e-06	0.00130254
MAST1	-0.657265	0.657265	3.41036	0.619097	22.1134	3.7742e-06	0.00130254
EPB41L1	0.223934	-0.223934	4.86986	1.12155	21.7484	4.29049e-06	0.00141556
IL27RA	0.47352	-0.47352	-1.45232	4.90005	21.747	4.29246e-06	0.00141556
ZNF503-AS1	-0.703264	0.703264	4.5211	-3.25781	21.5414	4.61682e-06	0.00147582
HOXA9	-6.26535	6.26535	-1.00092	5.13565	21.4998	4.68573e-06	0.00147582
HOXA7	-8.99754	8.99754	-1.4332	2.73084	21.4476	4.77356e-06	0.00147582
SPAG1	-0.734722	0.734722	1.65828	3.41125	21.1222	5.36354e-06	0.00159415
PTPRB	-0.161648	0.161648	5.61824	0.843683	21.1183	5.37111e-06	0.00159415
HOXA3	-7.776	7.776	-1.3207	3.42927	21.0575	5.49006e-06	0.0015975
AKAP12	5.79058	-5.79058	-2.46523	4.77965	20.2583	7.34956e-06	0.00209745
RGMA	-0.146736	0.146736	4.09375	0.729423	20.1533	7.64095e-06	0.00209906
PDGFD	2.81017	-2.81017	-2.77908	2.17488	20.1025	7.78631e-06	0.00209906
BGN	1.90954	-1.90954	9.45316	2.26193	20.0969	7.80261e-06	0.00209906
CAMK2N2	0.115816	-0.115816	5.92289	-1.69649	20.0211	8.02557e-06	0.00209906
HOXA-AS2	-7.39989	7.39989	-1.40117	2.69025	19.993	8.10992e-06	0.00209906
IRX5	-2.99843	2.99843	0.65854	2.06478	19.9379	8.2784e-06	0.00209906
MSGN1	4.81534	-4.81534	-0.82196	-0.220224	19.9163	8.34533e-06	0.00209906
UCK2	-0.836848	0.836848	0.229177	6.99324	19.8393	8.5893e-06	0.00212442
RMDN2	1.59851	-1.59851	-2.48492	0.424549	19.5763	9.48198e-06	0.00230676
OR2A1-AS1	-2.1839	2.1839	-3.18315	-0.277718	19.1741	1.10477e-05	0.00264431
RNASEH2A	-0.0982665	0.0982665	0.960098	4.20239	19.002	1.18017e-05	0.00277995
PTPRK	1.37768	-1.37768	-2.86367	1.09852	18.8391	1.25666e-05	0.00291388
SLC10A2	-5.7991	5.7991	-4.49264	-2.21074	18.7097	1.32126e-05	0.00301654
AFF1	-0.874434	0.874434	-0.192905	8.64175	18.527	1.4187e-05	0.00316986
CCDC74B	-2.45007	2.45007	0.837937	0.981089	18.5047	1.43114e-05	0.00316986
KPNA2	0.406354	-0.406354	1.26961	7.07367	18.1683	1.6334e-05	0.00356466
ADCY9	-0.401491	0.401491	1.71822	8.00334	18.0279	1.72689e-05	0.00367425
HOXA10	-5.54728	5.54728	-0.214243	4.87127	18.0052	1.74247e-05	0.00367425
DDO	-2.04882	2.04882	2.50057	1.29719	17.9831	1.7579e-05	0.00367425
ZAP70	1.11135	-1.11135	-0.780279	6.56047	17.8809	1.8309e-05	0.00377369
NRIR	-2.66708	2.66708	-3.2691	0.867926	17.6442	2.01308e-05	0.00409235
CD44	-1.27044	1.27044	0.101598	9.83625	17.5616	2.08121e-05	0.00417366
LPAR1	-2.70657	2.70657	3.13776	0.342534	17.463	2.16572e-05	0.00428524
SMC1B	0.875593	-0.875593	2.68323	0.82147	17.3823	2.23778e-05	0.00436956
TP73	-1.91432	1.91432	1.42603	3.07972	17.2535	2.35814e-05	0.0044814
IQGAP3	0.0122205	-0.0122205	1.68909	6.01846	17.2445	2.3668e-05	0.0044814
CAT	-1.28183	1.28183	-0.298446	7.89899	17.2251	2.38565e-05	0.0044814
VANGL1	1.0445	-1.0445	-4.17371	3.11482	17.0208	2.59373e-05	0.00469758
WHAMMP2	0.952476	-0.952476	4.25464	3.71694	17.017	2.59787e-05	0.00469758
HOXB4	0.117532	-0.117532	-6.05724	1.95587	17.0041	2.61163e-05	0.00469758
LARGE-AS1	3.96972	-3.96972	-1.52399	-0.957135	16.9895	2.62735e-05	0.00469758
HOXA11	-4.68563	4.68563	-1.046	-2.20292	16.9503	2.6701e-05	0.00471718
DOCK1	-6.12145	6.12145	-8.68101	3.27202	16.884	2.74412e-05	0.00479092
FLT1	3.77335	-3.77335	-3.05853	3.40786	16.7435	2.90852e-05	0.00496199
PTTG1	0.20974	-0.20974	1.36553	4.70193	16.7431	2.90898e-05	0.00496199
NEGR1	-3.12191	3.12191	1.38969	5.84599	16.6391	3.03748e-05	0.0051223
MYLK3	0.109932	-0.109932	3.76484	0.0358967	16.5101	3.20551e-05	0.00523868
GAB1	0.181635	-0.181635	-1.56164	7.82606	16.4837	3.2411e-05	0.00523868
USP43	-1.80553	1.80553	-0.570206	5.56367	16.4735	3.25493e-05	0.00523868
FGD2	1.20582	-1.20582	-1.29754	6.15729	16.4654	3.26598e-05	0.00523868
SLC10A6	-2.56876	2.56876	0.174709	-0.666773	16.4097	3.34324e-05	0.00523868
EFCC1	-5.4585	5.4585	0.165175	3.6263	16.3944	3.36485e-05	0.00523868
PAWR	-0.448783	0.448783	-3.1663	0.699727	16.38	3.38515e-05	0.00523868
KIF21A	-1.2034	1.2034	4.81041	0.679015	16.3774	3.3889e-05	0.00523868
ANGPT1	-5.46429	5.46429	-2.93145	4.44707	16.3273	3.46116e-05	0.00526897
SH2D4B	2.91501	-2.91501	-1.17923	4.10611	16.2903	3.51543e-05	0.00526897
MTSS1	0.0150731	-0.0150731	-2.47482	5.94336	16.2732	3.54092e-05	0.00526897
LPAR3	-5.27664	5.27664	-0.273456	0.500751	16.2564	3.56608e-05	0.00526897
TUBA1C	0.16836	-0.16836	1.05344	7.52656	16.2432	3.58603e-05	0.00526897
FAT3	-8.90527	8.90527	-1.22055	2.85274	16.2085	3.63906e-05	0.00529447
TMEM65	-0.944462	0.944462	0.590676	6.34062	16.0596	3.87621e-05	0.0055506
PM20D1	1.20752	-1.20752	-1.07903	-0.225043	16.0513	3.88991e-05	0.0055506
ARHGEF5	-2.32061	2.32061	-3.52171	0.371734	16.0014	3.97333e-05	0.00558992
IRX1	6.06102	-6.06102	-4.29097	5.6514	15.9899	3.9928e-05	0.00558992
CKS1B	-0.0171348	0.0171348	1.27333	3.77055	15.9429	4.07364e-05	0.0056498
ARHGAP32	1.71842	-1.71842	-3.31379	3.41566	15.9183	4.11674e-05	0.00565671
NAT8L	-2.9723	2.9723	0.449552	2.49836	15.8087	4.31455e-05	0.00587413
SH2D4A	2.83812	-2.83812	-2.20752	0.280844	15.7504	4.42391e-05	0.0059666
MPPED2	-5.7281	5.7281	-6.87644	-0.550965	15.728	4.46669e-05	0.0059666
IL13RA1	0.874888	-0.874888	-2.3489	5.31167	15.7091	4.50309e-05	0.0059666
ZNF503-AS2	-4.21352	4.21352	1.05107	-2.31531	15.6787	4.56256e-05	0.00599189
HOXA10-AS	-5.82306	5.82306	-0.882598	2.30641	15.5061	4.91588e-05	0.00639927
HOXA2	-4.78725	4.78725	-1.91235	-0.31274	15.4491	5.03923e-05	0.00648387
CENPL	0.358746	-0.358746	1.13474	3.67893	15.4358	5.06826e-05	0.00648387
CHRNA5	2.10433	-2.10433	-0.32238	-0.573734	15.3956	5.15777e-05	0.00654199
HOXA11-AS	-3.9663	3.9663	0.390505	-3.1618	15.3535	5.25327e-05	0.00655462
GOLGA8J	-0.267091	0.267091	3.04254	2.12395	15.3427	5.27802e-05	0.00655462
RGS9BP	-2.61456	2.61456	0.909471	-1.0401	15.3218	5.32635e-05	0.00655462
TFAP2C	0.7682	-0.7682	6.25948	-3.45882	18.7332	5.3444e-05	0.00655462
FKBP10	1.2955	-1.2955	5.13207	-0.294975	15.2628	5.4656e-05	0.00664832
LINC01108	-5.42053	5.42053	0.848561	2.64397	15.242	5.51551e-05	0.00665448
POC1A	0.266676	-0.266676	1.05221	3.6872	15.1961	5.62776e-05	0.00666007
ZNF503	-4.14965	4.14965	1.01717	1.52634	15.1951	5.63014e-05	0.00666007
AKR1C6P	-2.47252	2.47252	-0.276031	3.62804	15.1852	5.65478e-05	0.00666007
CDCA7	-1.64624	1.64624	0.255555	8.06574	15.0357	6.03918e-05	0.00702236
ARHGEF34P	-2.07829	2.07829	-3.53153	0.286311	15.029	6.05703e-05	0.00702236
HOXB3	0.220894	-0.220894	-5.69994	2.91058	14.9491	6.27476e-05	0.00718506
SOX11	-6.8204	6.8204	-7.80068	0.393496	14.9264	6.3383e-05	0.00718506
ITGB8	-3.21726	3.21726	3.01614	1.59634	14.919	6.35903e-05	0.00718506
SCN5A	5.08839	-5.08839	-0.14632	1.41465	14.9077	6.39102e-05	0.00718506
PARD3B	0.146578	-0.146578	6.13647	-0.910296	14.8819	6.46462e-05	0.00720773
AKR7A2	-0.238251	0.238251	0.64727	5.35217	14.863	6.51911e-05	0.00720773
MYLK2	0.668217	-0.668217	2.98168	-0.855799	14.8499	6.55689e-05	0.00720773
ST8SIA5	2.44428	-2.44428	0.223147	1.76966	14.8291	6.61779e-05	0.00722118
TBC1D9	1.74385	-1.74385	-2.45149	4.06204	14.5774	7.40559e-05	0.00802182
TGM5	-2.32951	2.32951	-0.653356	-0.749714	14.5485	7.50241e-05	0.0080678
TRAIP	0.255953	-0.255953	1.27493	3.59342	14.507	7.64383e-05	0.00816075
SPEG	-0.392011	0.392011	3.16642	1.22091	14.4689	7.77607e-05	0.00824263
SARDH	-0.885004	0.885004	-3.44384	2.32017	14.4464	7.85518e-05	0.00826743
KCNJ16	2.29571	-2.29571	-4.61862	-0.948386	14.3038	8.3786e-05	0.00870252
PPP3CA	0.730214	-0.730214	-0.024098	7.22692	14.298	8.40089e-05	0.00870252
HEY2	4.06814	-4.06814	0.181105	1.9213	14.2866	8.4445e-05	0.00870252
LINC01163	2.77436	-2.77436	-2.79785	2.26198	14.2456	8.60318e-05	0.00872632
ALDH3A2	-1.3025	1.3025	0.0374911	4.79912	14.2371	8.63637e-05	0.00872632
PRL	-3.22276	3.22276	1.24026	0.490237	14.2352	8.64399e-05	0.00872632
ITPR3	1.46949	-1.46949	-1.92464	4.79926	14.1723	8.8951e-05	0.00891914
MPP7	-2.28176	2.28176	0.124783	3.56142	14.1552	8.96484e-05	0.00892874
NLRC5	0.756698	-0.756698	-1.19701	8.97097	14.1005	9.19133e-05	0.00899751
SMPD4	0.104782	-0.104782	0.567592	7.4031	14.0899	9.23604e-05	0.00899751
TNFRSF13C	1.73637	-1.73637	-0.097508	5.30583	14.0878	9.24493e-05	0.00899751
ZNF721	0.372954	-0.372954	-1.66587	4.87703	14.0738	9.30452e-05	0.00899751
OR2A20P	-2.20867	2.20867	-4.25276	-0.725859	14.0661	9.33704e-05	0.00899751
C18orf63	-4.40106	4.40106	-6.46224	0.238498	14.0309	9.4891e-05	0.00904078
TRAF3IP2	-0.694552	0.694552	0.278891	7.08465	14.0275	9.50378e-05	0.00904078
ENTPD7	-0.958561	0.958561	-1.81349	0.493436	13.924	9.96656e-05	0.00924304
ADAM19	1.55366	-1.55366	-0.98114	5.83281	13.9192	9.98865e-05	0.00924304
TENM1	-1.00039	1.00039	-3.43673	1.30613	13.912	0.000100219	0.00924304
NELFE	-0.0325867	0.0325867	0.543645	5.52471	13.9087	0.000100371	0.00924304
IFI27L1	-0.216987	0.216987	0.816459	2.77734	13.9083	0.000100391	0.00924304
PLEKHF1	-1.18306	1.18306	0.363483	1.18221	13.8973	0.000100901	0.00924304
ERMP1	-1.14856	1.14856	-0.197964	5.6922	13.842	0.000103508	0.00938902
GEM	1.02693	-1.02693	5.4747	0.785523	13.8367	0.00010376	0.00938902
APP	2.87295	-2.87295	-1.61981	5.29862	13.8137	0.000104869	0.00943182
C5orf17	-6.25527	6.25527	-6.77784	-1.63669	13.7882	0.000106113	0.00948628
L3MBTL4	-2.49021	2.49021	1.18715	2.42591	13.76	0.000107507	0.00953536
ZNF836	-1.08034	1.08034	-0.207453	3.03186	13.7512	0.000107947	0.00953536
KCNJ12	3.42721	-3.42721	-2.78604	0.278319	13.7316	0.000108932	0.00956537
ZEB1-AS1	-1.152	1.152	-3.34902	-1.47128	13.6148	0.00011501	0.0100397
IRX2	6.75136	-6.75136	-5.7371	5.47554	13.5727	0.000117286	0.0101785
SIT1	1.34509	-1.34509	0.374367	4.44507	13.5572	0.00011814	0.010193
ZBED2	-1.82425	1.82425	0.540611	0.771731	13.5077	0.000120903	0.010313
PLA2G2D	2.79833	-2.79833	-0.979983	0.0609925	13.5051	0.000121054	0.010313
ZNF257	-1.89366	1.89366	-4.96675	-0.348726	13.4952	0.000121616	0.010313
PACSIN1	3.80384	-3.80384	-1.18576	3.06541	13.4155	0.000126245	0.0106448
PPP2R5C	-0.543719	0.543719	0.969827	8.81946	13.3447	0.000130515	0.0109426
SHOX2	0.113564	-0.113564	3.58485	-1.52098	13.3284	0.000131523	0.0109652
NUCB2	-0.875956	0.875956	0.871241	7.19875	13.251	0.000136416	0.0113096
TCP11L2	-0.238073	0.238073	-1.02597	4.91186	13.1837	0.000140829	0.0116106
CAPG	-0.68474	0.68474	0.870269	7.55328	13.1284	0.000144574	0.0117101
PPP2R2C	4.24593	-4.24593	-0.922362	-0.584681	13.1277	0.000144622	0.0117101
PKHD1L1	-2.43884	2.43884	-4.05698	-1.62724	13.1268	0.000144685	0.0117101
ENOX1	4.24416	-4.24416	1.5469	-1.59686	13.11	0.000145841	0.0117101
TBC1D30	-2.14092	2.14092	-0.508871	2.13132	13.0984	0.000146651	0.0117101
QPRT	-1.33868	1.33868	0.82957	5.54068	13.0967	0.000146771	0.0117101
PLEKHA2	0.709746	-0.709746	-0.410215	7.42954	13.0715	0.000148541	0.0117533
ACSF2	-0.235861	0.235861	1.01292	4.55307	13.0664	0.000148896	0.0117533
LINC01585	-1.22365	1.22365	0.882656	-0.796838	13.0409	0.000150718	0.0118257
GALC	-0.570177	0.570177	0.0842475	6.17164	13.0313	0.000151407	0.0118257
PRODH2	4.74795	-4.74795	-2.78821	-1.77988	14.1094	0.000156433	0.0121543
EFNA4	0.785071	-0.785071	-0.244187	2.75973	12.9461	0.000157695	0.0121885
MCF2L2	-0.145819	0.145819	2.76148	-0.215708	12.9141	0.000160136	0.012313
MAML2	0.351434	-0.351434	-1.54427	4.76593	12.8951	0.000161601	0.0123616
DNAH10	-1.00196	1.00196	0.897546	0.596373	12.7936	0.000169671	0.0128801
RAB11FIP5	-0.133249	0.133249	3.48276	1.30606	12.7882	0.000170114	0.0128801
CRNDE	-1.30917	1.30917	0.281138	5.31056	12.7304	0.000174915	0.0131764
PIK3C3	-1.37418	1.37418	-1.19775	6.86653	12.7141	0.000176301	0.0131826
SYN1	0.186715	-0.186715	3.89895	1.13805	12.7085	0.000176775	0.0131826
ZNF219	-1.30994	1.30994	0.782192	3.28722	12.6793	0.000179292	0.0132653
ANKRD36BP2	-1.90729	1.90729	-3.33386	1.4765	12.6749	0.000179672	0.0132653
LINC00963	0.247459	-0.247459	1.66542	4.03641	12.6558	0.000181342	0.0133149
DCLK2	0.50475	-0.50475	4.12134	1.64675	12.6468	0.000182138	0.0133149
CR2	-0.615624	0.615624	-3.55921	1.47338	12.5771	0.000188395	0.0134986
BMPR1A	-0.188529	0.188529	3.69708	-0.798175	12.5744	0.000188642	0.0134986
NCAPH2	0.211576	-0.211576	0.857329	6.53347	12.5663	0.000189384	0.0134986
UQCC2	1.51481	-1.51481	0.0223027	2.55696	12.5635	0.000189645	0.0134986
BMP6	0.00301736	-0.00301736	3.51248	-0.216002	12.5532	0.000190594	0.0134986
XKR3	-5.76968	5.76968	-0.175577	0.204753	12.5491	0.00019098	0.0134986
TROAP	0.481613	-0.481613	1.8481	4.69537	12.5426	0.000191583	0.0134986
LINC00900	-3.32347	3.32347	1.81154	-0.00823003	12.5389	0.000191928	0.0134986
LINC00565	-0.0367558	0.0367558	3.5415	-0.35655	12.5181	0.000193878	0.0135643
ZNF555	0.0512006	-0.0512006	-0.900027	3.74731	12.5025	0.000195358	0.0135643
DENND1A	-0.171619	0.171619	0.516742	5.51077	12.481	0.000197414	0.0135643
ZBP1	-0.634559	0.634559	-2.5963	1.55997	12.4772	0.000197784	0.0135643
DIO3	5.63372	-5.63372	-0.952531	-0.307529	12.4725	0.00019823	0.0135643
FSTL4	2.89044	-2.89044	-0.658477	1.8543	12.4569	0.000199749	0.0135643
RAB34	-0.583694	0.583694	0.677457	6.67311	12.4528	0.000200145	0.0135643
POU2F2	1.03393	-1.03393	-0.836407	7.1792	12.4525	0.000200174	0.0135643
CCDC149	1.10747	-1.10747	5.14342	2.29221	12.3859	0.0002068	0.0139496
BRSK1	2.09574	-2.09574	3.70426	0.926288	12.3648	0.000208947	0.0139953
ARFGAP3	0.12447	-0.12447	0.800504	5.71286	12.3608	0.000209363	0.0139953
DUSP22	-0.624477	0.624477	-0.548764	6.57002	12.3334	0.00021219	0.0141207
RDM1	-0.364484	0.364484	1.69012	-0.0310278	12.3026	0.000215421	0.0142716
SDSL	-0.545964	0.545964	1.34015	0.930251	12.2599	0.00021999	0.0144616
SLITRK6	-3.1592	3.1592	5.55293	-1.75557	16.5111	0.000221204	0.0144616
NFIB	1.7197	-1.7197	4.36424	-1.62924	12.2302	0.000223229	0.0144616
ITGA11	2.40898	-2.40898	0.156187	1.48452	12.2248	0.000223832	0.0144616
CPVL	1.3197	-1.3197	-1.79444	3.57034	12.2212	0.000224229	0.0144616
LINC00920	0.600595	-0.600595	-1.85903	1.06487	12.214	0.000225022	0.0144616
HOXA4	-5.94231	5.94231	-0.569381	-0.00927887	12.2132	0.00022511	0.0144616
TBX1	-1.1441	1.1441	2.11903	-1.10598	12.1999	0.000226591	0.0144752
ROBO1	-0.730552	0.730552	-3.80107	-0.440052	12.1907	0.000227624	0.0144752
DNAJC27-AS1	-1.62945	1.62945	0.366877	0.310272	12.1802	0.000228803	0.0144752
ST14	0.931124	-0.931124	-3.47923	3.40819	12.1765	0.000229223	0.0144752
HIRIP3	0.0405044	-0.0405044	1.05914	4.37981	12.1395	0.000233455	0.0146465
SAPCD2	0.91515	-0.91515	1.65212	4.02751	12.1355	0.00023391	0.0146465
BIN1	2.05295	-2.05295	-0.596088	6.90378	12.0779	0.000240679	0.0150071
SYNM	1.75395	-1.75395	-2.22778	1.04934	12.06	0.000242833	0.0150486
CENPN	0.240923	-0.240923	1.36815	4.05516	12.0541	0.000243537	0.0150486
MTMR1	0.249411	-0.249411	-0.706511	6.28263	12.0471	0.000244387	0.0150486
BIRC5	0.448689	-0.448689	1.67386	5.14972	12.0338	0.000246005	0.0150526
FBLN2	3.05086	-3.05086	-2.11254	3.57284	12.0299	0.000246481	0.0150526
SLAMF6	0.720192	-0.720192	-1.76449	3.34693	12.0188	0.000247851	0.0150742
CDX2	-4.74766	4.74766	-4.24055	1.63287	12.0008	0.000250077	0.0151022
ZEB1	-0.296056	0.296056	-2.19651	1.72187	11.9915	0.000251237	0.0151022
GAD1	0.297223	-0.297223	3.09948	-0.725536	11.9905	0.000251365	0.0151022
DIO3OS	4.95552	-4.95552	-2.85124	2.53528	11.9552	0.000255818	0.0152405
MMAB	0.376695	-0.376695	1.07696	3.79007	11.948	0.000256743	0.0152405
ZNF462	-0.0348688	0.0348688	4.54693	-0.429899	11.9456	0.000257047	0.0152405
PTGES3	0.0536426	-0.0536426	0.587877	7.93621	11.9341	0.000258516	0.0152405
CCDC125	-1.22271	1.22271	-0.102175	3.70599	11.9319	0.000258802	0.0152405
WDR62	0.253034	-0.253034	1.41751	5.67409	11.9179	0.000260615	0.0152867
ARHGAP22	-2.42465	2.42465	-1.17275	-0.188493	11.8906	0.000264199	0.0154359
SPINK2	-2.87561	2.87561	0.791121	1.79426	11.8703	0.000266895	0.0154964
SDC1	0.511761	-0.511761	3.6316	0.0414733	11.8659	0.000267479	0.0154964
DACT3	-0.396868	0.396868	2.95699	1.91294	11.8485	0.000269822	0.0154964
ARHGAP23	-0.500641	0.500641	0.544864	6.11398	11.8466	0.000270081	0.0154964
TBC1D8	-1.37076	1.37076	0.818703	6.02069	11.8438	0.000270455	0.0154964
NAV1	1.81772	-1.81772	0.154116	6.62543	11.8177	0.000274009	0.0156396
NAPSB	1.88265	-1.88265	-0.83008	4.66243	11.7753	0.000279909	0.0159152
PCSK4	-1.22305	1.22305	-0.397196	3.51984	11.7638	0.000281519	0.0159456
DMPK	1.30952	-1.30952	-1.42845	2.99485	11.7296	0.000286403	0.0161606
DAGLA	1.56908	-1.56908	-0.967938	0.455751	11.7068	0.00028972	0.0162858
CHD5	0.464474	-0.464474	2.66933	1.33502	11.6844	0.000293006	0.0163605
ATP1A3	-0.366933	0.366933	2.10887	5.67049	11.6787	0.000293838	0.0163605
NDE1	-0.303295	0.303295	0.382049	5.97707	11.6752	0.000294357	0.0163605
RANGAP1	0.168973	-0.168973	0.486282	7.29045	11.647	0.000298585	0.0165336
FSD1	0.571045	-0.571045	-3.4943	-0.227741	11.6334	0.000300641	0.0165551
MYOCD	-5.73775	5.73775	-8.97854	-0.908206	12.5629	0.000302109	0.0165551
PALD1	1.95182	-1.95182	-0.407308	2.66185	11.6224	0.00030232	0.0165551
DBH	-0.723827	0.723827	-3.85269	1.17792	11.6095	0.000304287	0.0165836
ADGRE2	-2.06042	2.06042	-0.250686	7.81076	11.6044	0.000305075	0.0165836
PPP1R13B	0.327208	-0.327208	-1.93124	1.42174	11.5902	0.000307276	0.0166422
LIMS1	-1.37038	1.37038	-1.29198	6.65775	11.5822	0.00030852	0.0166489
GPR27	-1.58345	1.58345	3.91659	1.18742	11.5607	0.000311902	0.0167202
LINC01257	-1.5876	1.5876	1.33502	0.297535	11.5595	0.000312094	0.0167202
SLC12A4	-0.256059	0.256059	0.638245	5.50831	11.5437	0.000314606	0.0167941
TPTEP1	-3.55894	3.55894	0.0692027	5.15636	11.5346	0.000316059	0.0168112
CD52	0.929357	-0.929357	-1.99046	3.94699	11.4752	0.000325737	0.017264
ACOT11	-2.01154	2.01154	1.24208	-0.222671	11.4599	0.000328287	0.0173373
MRC1	3.48478	-3.48478	-1.49885	0.648666	11.4421	0.000331264	0.0174325
PNMT	5.84467	-5.84467	-0.0987215	3.19671	11.4237	0.000334391	0.0175175
NCR3LG1	-1.16184	1.16184	0.871449	2.25495	11.4187	0.000335241	0.0175175
TUBB	0.103872	-0.103872	0.954884	9.52301	11.407	0.000337247	0.0175605
ZNF488	0.127452	-0.127452	3.82866	-0.920054	11.3585	0.000345701	0.0178936
SYTL3	-1.71896	1.71896	0.479693	4.74084	11.3565	0.000346056	0.0178936
GPT2	-1.40364	1.40364	1.36151	5.05611	11.338	0.000349353	0.0180014
PHLDA3	0.239929	-0.239929	1.57144	2.83919	11.3001	0.0003562	0.018195
GSAP	0.512897	-0.512897	-2.47284	4.61415	11.2924	0.000357594	0.018195
HAUS4	-0.206874	0.206874	0.621596	5.13996	11.2921	0.000357663	0.018195
C14orf132	3.26147	-3.26147	-0.393188	-1.9174	11.2901	0.000358015	0.018195
RRAGD	-0.838207	0.838207	1.75338	4.11616	11.2788	0.000360101	0.0182191
ATF5	0.513108	-0.513108	2.78825	4.78088	11.2743	0.000360945	0.0182191
DNM1P46	1.61149	-1.61149	-1.05134	2.42337	11.236	0.000368101	0.0185174
ANXA2R	-0.866944	0.866944	1.37947	5.27502	11.2248	0.000370223	0.0185612
KLRG2	0.929347	-0.929347	-4.40507	-2.05486	11.2127	0.000372546	0.0186148
AKR1C1	-1.7262	1.7262	2.03817	0.656463	11.197	0.000375563	0.0186235
STC2	5.72867	-5.72867	1.86402	-1.93871	11.1931	0.000376307	0.0186235
NRG3	3.73394	-3.73394	-2.35448	-2.85984	12.0683	0.000376487	0.0186235
ACVR2B	2.60454	-2.60454	0.248522	2.92891	11.1773	0.000379398	0.0187052
TMEM220	-1.04101	1.04101	-0.649436	4.30465	11.1542	0.000383924	0.0188657
CHST6	-0.377664	0.377664	4.65499	-1.05623	11.1294	0.000388878	0.0190012
SHE	4.84027	-4.84027	-1.1868	2.02073	11.1276	0.000389242	0.0190012
TMEM237	1.54549	-1.54549	1.75464	2.69088	11.1173	0.000391311	0.0190277
IFT57	1.30932	-1.30932	-0.258373	5.85558	11.1122	0.00039235	0.0190277
FOXL2	-6.34039	6.34039	-10.6108	2.70256	11.091	0.000396662	0.0191741
CLSTN2	-3.79665	3.79665	3.47369	4.20592	11.0836	0.00039819	0.0191855
CDH4	0.410308	-0.410308	3.27705	-0.32218	11.0727	0.000400432	0.0192311
CDO1	7.08396	-7.08396	0.38391	1.31837	11.059	0.000403284	0.0193056
PBX3	-1.08583	1.08583	0.153658	6.01599	11.0494	0.000405302	0.0193233
LMNB2	0.191037	-0.191037	0.89575	7.6306	11.0448	0.000406258	0.0193233
ZNF416	-0.425816	0.425816	0.627993	2.92844	11.0173	0.000412109	0.019539
EIF3E	0.386542	-0.386542	-0.0712291	8.82562	11.0062	0.000414489	0.0195892
DMWD	1.1487	-1.1487	-1.31021	3.73367	10.9919	0.00041756	0.0196574
SHCBP1	0.520719	-0.520719	1.55003	5.24678	10.9872	0.000418581	0.0196574
ZNF714	0.0608977	-0.0608977	1.15983	5.10041	10.9708	0.000422179	0.0197638
EID3	0.494834	-0.494834	2.4622	1.40365	10.9646	0.000423545	0.0197654
RHEBL1	-0.541323	0.541323	0.98047	2.11941	10.9532	0.00042606	0.0198205
GOLGA8F	-0.0442515	0.0442515	2.34777	-0.971867	10.9346	0.000430199	0.0199505
ARHGEF35	-1.82326	1.82326	-3.4762	-1.71301	10.9211	0.000433225	0.0200282
AFAP1L1	2.84804	-2.84804	-0.277493	-1.67022	10.9002	0.000437975	0.0201659
MVK	0.568491	-0.568491	1.09431	3.01985	10.8961	0.000438921	0.0201659
H6PD	-0.828732	0.828732	-0.0949819	7.26521	10.8691	0.000445137	0.0203884
FOXL2NB	-6.37894	6.37894	-11.6066	4.17423	10.8208	0.000456518	0.0208453
NEURL1B	-0.912077	0.912077	1.37628	5.78321	10.8109	0.000458885	0.0208891
VSTM1	-3.46875	3.46875	-1.44215	-0.887503	10.7738	0.000467891	0.021234
FDXR	-0.0592938	0.0592938	0.831226	3.56293	10.7628	0.000470618	0.0212926
ELK3	0.416101	-0.416101	-1.24018	5.41034	10.7386	0.000476634	0.0214993
CPEB3	0.915011	-0.915011	-0.457175	4.08335	10.7268	0.00047958	0.0215666
TNFSF4	-2.21563	2.21563	-0.0688054	4.2335	10.695	0.000487672	0.0218242
LIMS3	-1.74299	1.74299	-1.39832	2.89644	10.6927	0.000488251	0.0218242
NKAIN4	3.3724	-3.3724	-3.51005	0.305303	10.6768	0.00049236	0.0219418
GIMAP5	-1.65779	1.65779	-3.1396	1.01557	10.6565	0.00049765	0.0219525
SPSB4	-3.82613	3.82613	1.08329	0.628757	10.6528	0.000498626	0.0219525
CDK2	-0.0788225	0.0788225	0.734048	5.76144	10.651	0.000499094	0.0219525
VAT1	-0.854102	0.854102	0.732025	6.78666	10.6503	0.000499288	0.0219525
EML4	0.59011	-0.59011	0.116868	6.26484	10.6476	0.000499997	0.0219525
LINC00226	-3.47034	3.47034	-1.23587	0.324845	10.6308	0.000504458	0.0220697
CALU	0.516554	-0.516554	0.519408	6.05788	10.6263	0.000505641	0.0220697
SIX2	8.28176	-8.28176	-0.646397	1.9088	10.6062	0.00051105	0.0222404
ACAT2	0.117882	-0.117882	0.783749	4.53119	10.5952	0.000514026	0.0223045
HES6	-0.338239	0.338239	1.87779	3.81861	10.5707	0.000520732	0.0224974
HDX	-0.710725	0.710725	3.42427	-1.28226	10.5653	0.000522212	0.0224974
BMP3	1.99753	-1.99753	-3.2926	6.54397	10.5624	0.00052302	0.0224974
HAAO	-0.353034	0.353034	0.854811	3.61899	10.5561	0.00052476	0.0225071
DESI1	0.72744	-0.72744	-0.164976	5.17741	10.5499	0.000526488	0.0225161
LIG4	0.558592	-0.558592	-0.534867	5.91729	10.5407	0.000529053	0.0225585
ZNF561-AS1	-0.553003	0.553003	0.319298	2.02806	10.5277	0.000532712	0.0225585
ROPN1L	-3.25562	3.25562	-0.132148	1.91291	10.5276	0.000532741	0.0225585
HLA-DPA1	1.03043	-1.03043	0.435286	8.38422	10.5247	0.000533559	0.0225585
CEP131	0.221174	-0.221174	0.668489	5.11286	10.5102	0.000537671	0.0226677
DPYSL3	-3.07218	3.07218	-0.173286	4.40767	10.5047	0.000539244	0.0226696
REEP2	0.237377	-0.237377	2.79958	0.707048	10.4899	0.000543508	0.0227361
FN3KRP	-0.263899	0.263899	0.414022	5.47445	10.4838	0.000545272	0.0227361
SLC1A4	-0.273136	0.273136	0.625187	6.55868	10.4833	0.000545421	0.0227361
VAMP8	-0.65227	0.65227	0.191971	6.3489	10.4726	0.000548537	0.0228019
TSPY26P	-0.307754	0.307754	1.10754	2.84906	10.4504	0.000555051	0.0229625
HSPA12B	1.77949	-1.77949	-0.164214	0.547025	10.4488	0.000555495	0.0229625
PEPD	0.406067	-0.406067	0.78351	5.32468	10.4299	0.000561113	0.0231303
DPPA4	-0.0981096	0.0981096	-2.65059	-0.421359	10.402	0.000569538	0.0233651
MMP9	-1.93926	1.93926	3.03746	3.04685	10.4006	0.000569957	0.0233651
MORC2-AS1	-0.041619	0.041619	2.66955	-0.923118	10.371	0.000579024	0.0236714
IFI27	-2.26267	2.26267	-2.2854	1.58497	10.3596	0.000582565	0.0236966
CNR2	1.96878	-1.96878	-0.501478	3.62229	10.3558	0.00058373	0.0236966
MYO16	3.07644	-3.07644	-3.32283	-2.61634	11.1117	0.000584679	0.0236966
TONSL	0.25663	-0.25663	1.03514	5.9734	10.347	0.000586482	0.0236966
DTX4	-1.29499	1.29499	0.762526	6.42867	10.3375	0.000589466	0.0236966
FAM222A	0.328768	-0.328768	1.93109	2.45508	10.3315	0.000591367	0.0236966
LGI4	3.29381	-3.29381	-0.893	2.1617	10.3299	0.000591878	0.0236966
ZFAND1	0.168344	-0.168344	-0.505578	5.24793	10.3257	0.000593224	0.0236966
PLCB4	-3.93971	3.93971	-0.91818	3.15303	10.3222	0.00059432	0.0236966
BTBD6	-0.277763	0.277763	0.718861	6.32102	10.3135	0.000597104	0.0236966
FDPS	-0.00975056	0.00975056	0.456651	5.30772	10.3112	0.00059782	0.0236966
MYL9	-0.143908	0.143908	2.19438	0.0063999	10.3051	0.000599777	0.0236966
PSMC3	0.0543329	-0.0543329	0.652841	6.2464	10.3032	0.0006004	0.0236966
GALNTL6	2.64997	-2.64997	-2.25702	1.85528	10.2783	0.00060845	0.023857
ZNF689	-0.276663	0.276663	0.503997	4.98667	10.2773	0.0006088	0.023857
ATRN	-0.436546	0.436546	0.284568	6.26649	10.2758	0.000609285	0.023857
TEAD4	2.95968	-2.95968	-0.256443	0.507399	10.2708	0.000610909	0.0238576
ZNF215	-0.538094	0.538094	3.6	-1.11014	10.2483	0.000618324	0.0240838
FADS3	0.776884	-0.776884	-0.245805	6.3398	10.2025	0.000633726	0.0246191
ANKRD62P1-PARP4P3	-3.97565	3.97565	-0.280684	-0.237514	10.1959	0.000635993	0.0246427
UQCRC1	0.156444	-0.156444	0.626172	6.57007	10.1676	0.000645755	0.0248729
RSAD2	-1.86406	1.86406	-1.86477	4.04643	10.163	0.00064737	0.0248729
TSPAN7	3.14192	-3.14192	-0.603468	2.35076	10.162	0.000647716	0.0248729
IFI27L2	-0.94687	0.94687	0.551014	3.40356	10.1571	0.000649413	0.0248729
THSD4	-5.28206	5.28206	0.192797	3.8976	10.1545	0.000650316	0.0248729
NAT16	1.03393	-1.03393	5.21043	-2.05589	10.1248	0.000660813	0.0252094
HENMT1	-0.441525	0.441525	0.230612	5.84879	10.1134	0.000664915	0.0253009
CTAGE4	-1.93042	1.93042	-3.39891	-1.05389	10.1082	0.000666786	0.0253072
NGFR	3.85458	-3.85458	-0.262046	1.64716	10.1025	0.000668829	0.02532
ARHGEF25	3.00572	-3.00572	-2.03815	-0.466614	10.0431	0.000690678	0.0260772
IGLL5	2.18061	-2.18061	-2.35841	4.25561	10.0386	0.000692347	0.0260772
GSTO1	-0.449261	0.449261	0.516386	4.81567	10.0038	0.000705575	0.0265082
NLGN4X	1.93906	-1.93906	6.17705	-1.41957	9.99253	0.000709885	0.0266028
C19orf81	-0.385026	0.385026	1.5171	0.121943	9.98307	0.000713543	0.0266725
NPTXR	-2.19213	2.19213	0.304341	-0.035472	9.97152	0.000718036	0.026773
ITGA4	-0.942268	0.942268	0.136185	10.112	9.95635	0.000723983	0.026806
BEND4	-0.585281	0.585281	-6.06899	3.40572	9.95022	0.000726404	0.026806
PIP4K2C	-0.651491	0.651491	-2.25109	0.948928	9.9501	0.000726449	0.026806
DEFA1B	-7.56143	7.56143	0.585574	4.61477	9.94502	0.00072846	0.026806
MSRB3	-2.67787	2.67787	-2.89665	1.5993	9.94227	0.000729552	0.026806
ABHD12	-0.01219	0.01219	0.520853	5.52201	9.94175	0.000729758	0.026806
HBG2	-1.55556	1.55556	-3.88489	2.2221	9.93472	0.000732557	0.0268424
ARHGAP20	-0.35599	0.35599	2.9286	-2.00962	9.92812	0.000735195	0.0268499
CDCA5	0.26401	-0.26401	1.52543	5.89918	9.92472	0.000736556	0.0268499
CTSG	-3.39692	3.39692	0.462425	3.994	9.92065	0.000738192	0.0268499
KAZALD1	2.4268	-2.4268	0.220249	3.30716	9.9144	0.00074071	0.0268757
IDH2	-0.126068	0.126068	0.549282	7.79832	9.90628	0.000743995	0.026929
EPB41L2	0.81375	-0.81375	1.04248	7.13528	9.90003	0.000746537	0.0269552
ABCA11P	0.213703	-0.213703	-2.8606	-0.53335	9.87836	0.000755416	0.0272096
SENP6	0.30353	-0.30353	-0.271999	7.42683	9.87372	0.00075733	0.0272125
PDGFC	-3.5596	3.5596	-1.46488	0.385108	9.865	0.000760944	0.0272763
NPAS1	0.161658	-0.161658	2.72393	-0.191326	9.8523	0.000766245	0.0273842
SBSPON	0.693142	-0.693142	-0.593834	1.95108	9.84324	0.000770049	0.0273842
ANKS6	0.410629	-0.410629	-4.01304	3.39611	9.84079	0.000771078	0.0273842
FAM171A2	0.885626	-0.885626	3.72018	-0.218253	9.84019	0.000771333	0.0273842
GRAMD4	-0.936215	0.936215	0.100969	7.93139	9.82357	0.00077838	0.0275684
TBX18	-6.16764	6.16764	1.70399	3.10946	9.81772	0.000780872	0.0275908
TDRD10	3.80019	-3.80019	-2.18612	0.217694	9.81137	0.000783593	0.0275922
PTPRS	0.201886	-0.201886	-2.47031	-1.4324	9.80896	0.00078463	0.0275922
SMOC1	-1.99668	1.99668	4.2451	0.489218	9.80033	0.000788348	0.0276574
SMC6	1.2888	-1.2888	0.366485	8.04525	9.79218	0.000791876	0.0276718
SEC11C	0.464945	-0.464945	-2.19332	3.49138	9.79077	0.000792488	0.0276718
DBH-AS1	-0.70126	0.70126	-3.61813	1.89271	9.76549	0.000803552	0.0279306
HES1	3.96284	-3.96284	-1.40552	1.85798	9.76523	0.000803664	0.0279306
NLRC3	0.388479	-0.388479	-1.09297	4.97088	9.75475	0.000808302	0.0280262
UBAC2	-0.44514	0.44514	0.219592	6.45507	9.72662	0.000820888	0.0283962
FEZ1	-1.2242	1.2242	1.9902	2.79094	9.71915	0.000824266	0.0284468
SPN	-0.891953	0.891953	0.341213	8.62338	9.70792	0.000829373	0.0285566
ROS1	-5.34368	5.34368	-6.58861	0.465149	9.68865	0.00083822	0.0287944
ITPR1	0.291799	-0.291799	-0.83861	6.42283	9.64728	0.00085755	0.0291756
HLA-DPB1	1.08259	-1.08259	0.213292	7.58536	9.64256	0.000859791	0.0291756
RFK	0.495084	-0.495084	0.425216	5.08537	9.64018	0.000860921	0.0291756
SLC43A3	0.142697	-0.142697	0.885344	5.19727	9.63711	0.000862377	0.0291756
CDCA8	0.497576	-0.497576	1.60945	5.00613	9.6362	0.000862811	0.0291756
RECQL4	0.215499	-0.215499	1.14578	5.67828	9.63559	0.000863104	0.0291756
BTLA	0.206787	-0.206787	-2.4827	1.06729	9.63244	0.000864607	0.0291756
PROX2	0.715074	-0.715074	-0.467454	0.937245	9.63152	0.000865044	0.0291756
LINC01391	-6.27637	6.27637	-10.976	0.991333	10.2391	0.00088929	0.0299253
DOCK6	3.04973	-3.04973	-2.0348	1.0506	9.56981	0.000895073	0.0299848
H19	3.73162	-3.73162	-1.09711	1.38009	9.56709	0.000896419	0.0299848
CD96	-1.80564	1.80564	0.388695	7.11218	9.56568	0.000897119	0.0299848
SHMT2	0.417809	-0.417809	1.09873	6.84583	9.55852	0.000900684	0.0300363
KIAA0895	-0.835668	0.835668	2.12791	1.63097	9.54856	0.000905669	0.0301343
TRAT1	-0.967066	0.967066	-3.37015	1.08685	9.54455	0.000907684	0.0301343
COPZ2	-0.547005	0.547005	3.25075	-1.23591	9.53767	0.000911154	0.030182
HOMER1	2.33735	-2.33735	1.12484	1.73433	9.52406	0.000918063	0.0303431
FOXL1	3.38107	-3.38107	6.03727	-0.166956	9.51021	0.000925145	0.0305092
RAD23B	0.51603	-0.51603	0.45563	7.43458	9.48896	0.000936134	0.0308032
IPP	0.316354	-0.316354	-0.731097	2.05989	9.47268	0.000944648	0.0310145
DPP4	-1.18918	1.18918	-2.37275	0.296454	9.45794	0.000952423	0.0311118
GUCD1	-0.439129	0.439129	-0.15872	7.73035	9.45063	0.00095631	0.0311118
RGS10	0.844703	-0.844703	-1.389	3.06608	9.44763	0.000957906	0.0311118
ISG20	0.374589	-0.374589	-1.79766	6.01052	9.44404	0.000959824	0.0311118
ST3GAL4	-0.542689	0.542689	1.09293	5.17604	9.43689	0.000963656	0.0311118
SLC25A4	0.691329	-0.691329	-0.738992	2.62872	9.43497	0.000964688	0.0311118
KMT2A	-0.868721	0.868721	-0.131075	8.53431	9.4336	0.000965426	0.0311118
DPEP1	1.11857	-1.11857	-5.67332	3.96937	9.42886	0.000967979	0.0311118
LINC00907	-2.20974	2.20974	-2.18884	-0.76573	9.42516	0.000969975	0.0311118
LINC01346	-3.46733	3.46733	1.11086	-3.51165	9.42273	0.00097129	0.0311118
STAP1	0.590961	-0.590961	-0.973714	4.59133	9.41799	0.000973862	0.0311118
PAQR3	0.488413	-0.488413	-0.0879701	4.86044	9.41641	0.000974722	0.0311118
MAP3K9	0.149132	-0.149132	2.50855	1.469	9.41272	0.000976729	0.0311118
SHROOM4	-4.30047	4.30047	-1.09358	2.74628	9.40873	0.000978907	0.0311118
CHRNA3	3.20593	-3.20593	-2.65364	2.91857	9.407	0.000979849	0.0311118
NAALADL1	-0.644554	0.644554	1.12636	-0.506683	9.40462	0.000981155	0.0311118
WWC3	0.566045	-0.566045	-2.60667	6.99354	9.38514	0.000991885	0.031385
THOC6	0.326199	-0.326199	0.327656	4.93705	9.36478	0.00100323	0.0316764
RAB36	2.17581	-2.17581	0.028619	0.759132	9.36	0.00100592	0.0316939
PIF1	0.980561	-0.980561	1.67568	3.12351	9.35558	0.0010084	0.0317049
FMNL1	-0.00800747	0.00800747	0.559869	8.58885	9.34632	0.00101365	0.0318023
SWT1	-0.112425	0.112425	-0.682273	3.39254	9.32467	0.001026	0.0321222
RASL10B	0.496226	-0.496226	4.42399	-0.282378	9.31836	0.00102964	0.0321681
S1PR1	-0.458859	0.458859	-1.99005	3.28626	9.31246	0.00103305	0.0321912
FUCA1	0.636839	-0.636839	0.100437	4.47452	9.30927	0.0010349	0.0321912
SMTNL2	4.35784	-4.35784	0.843681	0.355281	9.30584	0.00103689	0.0321912
OR7A5	2.94903	-2.94903	-1.65725	1.13799	9.29933	0.00104068	0.0322415
PIWIL4	-1.70295	1.70295	-0.11766	5.22987	9.26193	0.00106276	0.032857
CEP128	0.118857	-0.118857	0.776886	4.61798	9.23486	0.00107906	0.0332538
MET	-2.22919	2.22919	-4.66259	-2.48237	9.23032	0.00108182	0.0332538
DNASE2	-0.758118	0.758118	0.667034	2.85342	9.22949	0.00108232	0.0332538
SLIT2	4.80931	-4.80931	-1.25099	-1.22529	9.22278	0.00108641	0.0332703
SRC	-0.0991062	0.0991062	1.38425	4.66184	9.22127	0.00108734	0.0332703
FUOM	-0.10035	0.10035	-1.54024	3.66072	9.21066	0.00109385	0.0333329
MAP4K5	0.136341	-0.136341	-0.49485	6.72778	9.21062	0.00109388	0.0333329
WDR17	-3.42092	3.42092	-5.07216	0.00229948	9.19864	0.00110128	0.0334497
RILPL2	-0.49171	0.49171	0.359135	6.25876	9.19538	0.00110331	0.0334497
PIEZO2	-0.589831	0.589831	3.74838	-0.201214	9.19351	0.00110447	0.0334497
APOD	4.01484	-4.01484	-2.84871	-2.32681	9.77313	0.00112086	0.0338408
ARHGEF3	-0.890716	0.890716	-0.195741	5.54956	9.16568	0.00112195	0.0338408
WNT16	0.647578	-0.647578	-1.16461	0.0300998	9.15578	0.00112824	0.033888
NUDT9	0.521221	-0.521221	0.194698	3.62417	9.15441	0.00112911	0.033888
PARPBP	0.480531	-0.480531	1.16083	3.74609	9.15244	0.00113036	0.033888
SIRPG-AS1	-0.8852	0.8852	-4.73478	-1.68134	9.13012	0.00114471	0.0342489
PRSS57	-1.56797	1.56797	0.259944	5.99015	9.12385	0.00114878	0.0343015
CCDC81	-0.808328	0.808328	1.2566	2.30614	9.11493	0.00115459	0.0343797
PART1	0.963869	-0.963869	-1.36716	0.681093	9.11272	0.00115603	0.0343797
THOP1	0.296002	-0.296002	0.553448	6.21246	9.10403	0.00116173	0.03448
DENND5A	-0.570164	0.570164	-0.0138038	7.68483	9.09335	0.00116877	0.03462
GANAB	-0.246609	0.246609	0.225449	8.89159	9.08959	0.00117127	0.0346247
OSBPL10	0.172748	-0.172748	-2.01928	1.89357	9.081	0.00117698	0.0347245
EIF4E3	-0.562359	0.562359	1.40225	4.39541	9.0635	0.00118871	0.0349912
CHTF18	0.246189	-0.246189	0.978567	6.24079	9.0605	0.00119074	0.0349912
TSHZ3	-1.89568	1.89568	-1.72853	-1.74093	9.04989	0.00119793	0.035133
GNPDA2	0.28712	-0.28712	-0.640401	4.64094	9.04465	0.0012015	0.0351443
HMGA2	-0.412273	0.412273	-7.04729	5.07551	9.04237	0.00120305	0.0351443
CLIP4	-1.0211	1.0211	-2.35857	0.784471	9.03325	0.0012093	0.0352486
RNF130	-0.594103	0.594103	0.339626	7.22924	9.03023	0.00121137	0.0352486
TMC8	0.85756	-0.85756	-0.202497	6.96583	9.01051	0.00122502	0.035576
REN	-5.37127	5.37127	2.22271	-2.33382	11.3362	0.00123452	0.0357819
TMPRSS9	-0.90562	0.90562	0.583093	2.81791	8.98403	0.00124362	0.0358673
HLA-DPB2	1.24574	-1.24574	-0.879887	-1.38831	8.98254	0.00124468	0.0358673
AIFM3	-2.68491	2.68491	-1.36626	0.196919	8.98222	0.00124491	0.0358673
PDE6B	-3.59254	3.59254	0.392695	2.44336	8.97907	0.00124714	0.0358673
PROK2	-1.54476	1.54476	3.63364	2.90915	8.97072	0.00125308	0.0359124
ZNF222	-0.596557	0.596557	0.198276	2.14872	8.97007	0.00125355	0.0359124
BANK1	0.829096	-0.829096	-0.0690331	8.70468	8.95861	0.00126176	0.0360396
SLC34A2	-2.34664	2.34664	2.68188	0.518838	8.9571	0.00126284	0.0360396
POU3F1	3.18768	-3.18768	-1.51643	-1.1504	8.94574	0.00127105	0.0361621
CHST11	-0.409203	0.409203	0.280163	7.94229	8.94104	0.00127446	0.0361621
TUBA1B	0.0839345	-0.0839345	1.05682	8.08446	8.93913	0.00127585	0.0361621
HDAC7	0.2779	-0.2779	-0.122972	7.4324	8.9348	0.00127901	0.0361621
CENPW	0.364046	-0.364046	1.19488	2.76333	8.93215	0.00128094	0.0361621
ACSL1	-1.24095	1.24095	-0.231593	7.46397	8.93104	0.00128176	0.0361621
NOS3	1.65086	-1.65086	-1.8703	2.07056	8.92495	0.00128622	0.0362141
YEATS4	0.225852	-0.225852	0.660446	4.93721	8.92188	0.00128848	0.0362141
PPP1R3B	-0.783451	0.783451	1.23528	5.51992	8.90976	0.00129743	0.0363966
TNIK	-2.19608	2.19608	-0.237873	2.98221	8.89975	0.00130487	0.0365364
FAM78A	-0.637459	0.637459	0.246007	7.75984	8.87514	0.00132337	0.0369846
HS3ST4	2.6251	-2.6251	-5.35612	0.0302559	8.87098	0.00132652	0.0370029
PKMYT1	0.271903	-0.271903	1.39869	5.1926	8.85311	0.00134016	0.0372758
MRPL57	-0.26061	0.26061	0.241411	5.22532	8.8516	0.00134132	0.0372758
OR2A9P	-2.24526	2.24526	-3.64428	-1.7084	8.83981	0.00135042	0.0374584
GOLGA8IP	-0.203632	0.203632	2.80218	1.80603	8.8267	0.00136061	0.0376706
REEP6	-1.06988	1.06988	-0.0122681	1.19377	8.81926	0.00136643	0.0377164
KLHL25	0.334538	-0.334538	1.38557	3.53102	8.81809	0.00136735	0.0377164
PLCL1	-1.39195	1.39195	-2.31628	0.155232	8.81014	0.0013736	0.0378186
HIP1R	-0.204034	0.204034	-1.07187	6.91231	8.79823	0.00138303	0.0378939
RPL39L	0.117013	-0.117013	1.51275	2.5623	8.79628	0.00138457	0.0378939
GPC2	0.711899	-0.711899	-1.18953	5.18042	8.79422	0.00138622	0.0378939
PRPH2	-2.59637	2.59637	-3.68803	-0.463772	8.79306	0.00138714	0.0378939
FCRL5	0.0149709	-0.0149709	-3.32114	2.66258	8.7906	0.0013891	0.0378939
TCL1A	1.64246	-1.64246	-0.67853	7.69081	8.77828	0.00139897	0.0379522
NCKIPSD	0.449409	-0.449409	0.833825	3.55419	8.7771	0.00139992	0.0379522
SLC25A37	-0.0251665	0.0251665	-0.941407	7.31485	8.77572	0.00140104	0.0379522
C20orf194	-1.04773	1.04773	0.0968261	6.81864	8.77518	0.00140147	0.0379522
STAG3L1	-1.27341	1.27341	0.532904	5.24482	8.76827	0.00140706	0.038024
SKA1	0.264796	-0.264796	1.50658	3.58466	8.76556	0.00140925	0.038024
ABLIM1	-0.606823	0.606823	-2.28217	4.13088	8.753	0.00141947	0.0381437
ZC3H8	0.391374	-0.391374	-0.425129	4.84577	8.74971	0.00142216	0.0381437
EBP	0.0881878	-0.0881878	0.836393	4.9543	8.74775	0.00142377	0.0381437
GOLGA8G	1.1744	-1.1744	2.90178	-1.43958	8.74751	0.00142396	0.0381437
DEFA4	-5.55997	5.55997	1.27325	1.69177	8.71157	0.00145376	0.0388552
ENPP1	0.991831	-0.991831	4.44509	-0.811038	8.70919	0.00145576	0.0388552
PRKRA	-0.297154	0.297154	0.187557	5.88297	8.70144	0.00146229	0.0388957
GREM1	-2.86464	2.86464	-0.190363	7.55809	8.70116	0.00146252	0.0388957
GADD45G	1.51358	-1.51358	-4.47684	2.27867	8.69779	0.00146537	0.0389018
CTIF	1.68665	-1.68665	-0.277579	3.92915	8.68782	0.00147383	0.0389517
CD28	-1.34298	1.34298	-2.5759	2.11272	8.68723	0.00147433	0.0389517
TBC1D22B	0.57107	-0.57107	-0.404774	5.39428	8.68037	0.00148019	0.0389517
LGR5	-3.05257	3.05257	2.40996	2.45717	8.67817	0.00148207	0.0389517
PGLYRP3	3.87108	-3.87108	-1.5641	-1.36711	8.67544	0.00148441	0.0389517
CRADD	1.16084	-1.16084	0.254771	4.35306	8.67523	0.00148459	0.0389517
PLSCR1	-1.22959	1.22959	-1.34399	5.26481	8.67083	0.00148837	0.0389517
RFFL	-0.625025	0.625025	0.165515	4.64941	8.66916	0.0014898	0.0389517
BRWD1	-0.355625	0.355625	-0.583833	7.94464	8.66601	0.00149252	0.0389517
EPHA3	2.88084	-2.88084	-0.941379	-3.35576	8.66204	0.00149595	0.0389517
FDFT1	-0.05349	0.05349	0.621536	7.24616	8.66184	0.00149612	0.0389517
ALDH3B2	-2.31884	2.31884	1.38371	-0.215808	8.65502	0.00150203	0.0390371
PPM1E	2.14639	-2.14639	-4.28916	4.22208	8.65062	0.00150586	0.0390682
GSS	0.0654293	-0.0654293	0.471246	5.2349	8.63861	0.00151636	0.039272
TRHDE	-5.57703	5.57703	-3.11499	-2.04393	8.62959	0.00152431	0.03939
NADK	0.396779	-0.396779	-0.186442	7.45934	8.62741	0.00152623	0.03939
HECW1	3.21516	-3.21516	0.701602	3.46528	8.62243	0.00153064	0.0394353
SP140L	0.493219	-0.493219	-0.0401862	5.61047	8.61823	0.00153437	0.0394629
BCL11B	-1.01197	1.01197	-2.33567	2.85619	8.6118	0.0015401	0.0395417
ZNF134	-0.329853	0.329853	0.429032	5.88495	8.60518	0.00154602	0.0396251
SCN9A	-1.43364	1.43364	-3.17685	-1.24881	8.59952	0.0015511	0.0396351
GLS	0.438276	-0.438276	-0.118764	7.95979	8.5988	0.00155175	0.0396351
ELANE	-3.06182	3.06182	1.48654	3.35533	8.57934	0.00156938	0.0398578
SPNS2	1.4364	-1.4364	0.492401	3.38338	8.57787	0.00157072	0.0398578
EIF2A	0.265695	-0.265695	-0.0900206	7.20778	8.57775	0.00157082	0.0398578
RPSA	0.434739	-0.434739	0.123731	8.4858	8.5759	0.00157251	0.0398578
PPT2	-0.606794	0.606794	0.150743	3.4953	8.57438	0.0015739	0.0398578
ST6GALNAC3	2.79494	-2.79494	-1.92863	0.0503635	8.57079	0.00157718	0.0398606
OXER1	0.0779336	-0.0779336	1.12743	2.21663	8.56839	0.00157938	0.0398606
LRWD1	0.480768	-0.480768	0.187606	5.01476	8.56	0.0015871	0.0399874
ADPRM	-0.775175	0.775175	-0.770086	4.48674	8.55027	0.0015961	0.0401461
GNB1L	-0.0912806	0.0912806	0.708996	2.84516	8.54402	0.00160191	0.0401718
RACGAP1	0.310492	-0.310492	1.46114	5.71789	8.54335	0.00160254	0.0401718
CCDC162P	1.3788	-1.3788	-0.65977	2.40761	8.53956	0.00160607	0.0401924
FANCE	0.114477	-0.114477	0.78834	4.21455	8.53232	0.00161285	0.0402941
NIPSNAP3B	-1.29133	1.29133	-0.454192	4.87868	8.52739	0.00161749	0.0403421
CCNB2	0.479892	-0.479892	1.45761	4.73566	8.52124	0.00162329	0.0404188
IL1R2	2.99219	-2.99219	-4.85544	2.68157	8.51237	0.0016317	0.0405602
USP15	-0.162635	0.162635	-0.526218	7.61965	8.49987	0.00164362	0.0407139
NEIL1	-0.0511182	0.0511182	-1.56664	5.87988	8.49853	0.00164491	0.0407139
CDK18	-0.868845	0.868845	0.328844	5.1581	8.49727	0.00164611	0.0407139
NOTCH3	2.78759	-2.78759	-0.987324	0.642405	8.4933	0.00164993	0.0407403
ARL6IP6	-0.0394919	0.0394919	0.614599	5.69176	8.48623	0.00165675	0.0408407
LIPC	-0.357327	0.357327	0.864648	4.18279	8.48165	0.00166118	0.0408821
TSNAX	0.408525	-0.408525	-0.178071	5.77407	8.47034	0.00167218	0.0410846
HUNK	0.790904	-0.790904	4.09167	-1.89297	8.46433	0.00167805	0.0411609
GRK5	0.654529	-0.654529	-1.67486	3.12373	8.45897	0.00168331	0.0412217
TSPAN9	2.67177	-2.67177	-0.336234	0.532619	8.45504	0.00168718	0.0412351
CD19	0.867054	-0.867054	-0.162485	8.88351	8.45277	0.00168942	0.0412351
CAMSAP2	2.39214	-2.39214	0.700401	1.30503	8.44535	0.00169676	0.0413464
MTFR2	0.364445	-0.364445	1.07525	2.9684	8.43439	0.00170766	0.0414538
TPO	2.34169	-2.34169	-5.49799	0.588772	8.42801	0.00171405	0.0414538
SPEF2	0.242078	-0.242078	-1.41996	3.8694	8.42768	0.00171438	0.0414538
KCNK3	2.78212	-2.78212	-0.764595	-1.67489	8.42705	0.00171501	0.0414538
TC2N	-1.28627	1.28627	-2.48599	2.38801	8.42556	0.0017165	0.0414538
SLC9A9	2.00756	-2.00756	0.245191	2.36048	8.42388	0.00171819	0.0414538
XRCC1	-0.0807754	0.0807754	0.665192	5.08534	8.41901	0.0017231	0.0414538
PIP5K1B	1.90728	-1.90728	1.03126	4.18881	8.41588	0.00172626	0.0414538
BID	-0.363433	0.363433	0.676324	5.71211	8.41583	0.00172631	0.0414538
CHID1	-0.0607228	0.0607228	0.398258	4.93043	8.4064	0.00173586	0.0415861
FLNC	-0.491386	0.491386	1.83001	-2.13671	8.40486	0.00173742	0.0415861
FIBCD1	6.26837	-6.26837	0.162957	0.713043	8.4012	0.00174115	0.0416083
KHK	-0.220754	0.220754	0.715991	2.42526	8.39017	0.00175244	0.0416824
LINC00861	-1.06293	1.06293	-2.29947	2.80542	8.38789	0.00175478	0.0416824
SLPI	-2.77581	2.77581	0.898094	-1.83421	8.38573	0.00175701	0.0416824
FCER2	2.11715	-2.11715	-1.46744	4.43459	8.38395	0.00175884	0.0416824
DAPK1	-0.637477	0.637477	-2.90191	2.68363	8.38308	0.00175973	0.0416824
FCRL1	-0.0771144	0.0771144	-2.96702	3.69507	8.38175	0.00176111	0.0416824
CPS1	0.551284	-0.551284	3.28661	-0.187168	8.37392	0.00176921	0.0418075
PRR11	0.533677	-0.533677	1.53687	4.89123	8.37051	0.00177276	0.0418247
SPIN3	-0.734552	0.734552	-2.46297	-0.699934	8.35716	0.00178669	0.0420866
RPIA	0.0248876	-0.0248876	0.592481	6.11049	8.34682	0.00179758	0.0422225
TSTD1	-1.19229	1.19229	0.303298	3.30601	8.34627	0.00179815	0.0422225
DOLPP1	0.118055	-0.118055	0.63185	4.24054	8.33689	0.00180809	0.0423888
TCF7	-0.557025	0.557025	-2.24488	5.05746	8.3302	0.00181522	0.0424777
FUT4	-1.1477	1.1477	0.340117	7.46906	8.32796	0.00181761	0.0424777
HTR1F	-4.87577	4.87577	-2.21101	1.73611	8.32464	0.00182115	0.0424936
ENTPD4	0.246624	-0.246624	-0.555077	8.42917	8.31482	0.00183171	0.0426479
SMIM8	0.447378	-0.447378	-0.313656	3.53584	8.31314	0.00183352	0.0426479
KRT80	0.705218	-0.705218	3.96922	-0.0815153	8.30781	0.00183927	0.0427148
CDC20	0.46371	-0.46371	1.439	4.63713	8.29692	0.0018511	0.042845
SLC8A3	-3.89895	3.89895	0.757277	-0.0971947	8.29206	0.0018564	0.042845
SLC25A32	0.421963	-0.421963	0.104441	5.79526	8.28798	0.00186087	0.042845
TOMM40	0.437285	-0.437285	0.610634	6.01528	8.28468	0.00186448	0.042845
CETP	0.939362	-0.939362	-1.58661	0.467537	8.28435	0.00186484	0.042845
CYB561A3	0.411074	-0.411074	-0.293529	6.31195	8.28258	0.0018668	0.042845
GCDH	-0.0629697	0.0629697	0.457606	5.2583	8.28223	0.00186717	0.042845
RCHY1	0.188484	-0.188484	-0.359361	5.24833	8.28151	0.00186797	0.042845
YWHAH	0.0796335	-0.0796335	0.677036	7.36265	8.27291	0.00187746	0.042869
CBLN1	6.90188	-6.90188	-2.33519	-0.269948	8.77136	0.00187921	0.042869
ROBO2	-4.26941	4.26941	4.8804	-1.329	10.2543	0.00188086	0.042869
ZNF385A	0.707561	-0.707561	-0.224554	4.98503	8.26896	0.00188184	0.042869
TENM4	2.12963	-2.12963	-2.70359	-0.421666	8.2675	0.00188346	0.042869
KIF18B	0.575102	-0.575102	1.71897	5.02132	8.25905	0.00189287	0.0429604
KBTBD8	0.736192	-0.736192	0.273502	4.08175	8.25869	0.00189327	0.0429604
SMAD9	-1.90303	1.90303	1.22392	3.42805	8.25286	0.00189979	0.0430425
SLC2A14	-3.56735	3.56735	-0.516777	5.19859	8.24298	0.0019109	0.0432284
NTN1	-2.05471	2.05471	-1.82891	2.50562	8.24039	0.00191382	0.0432285
RABL6	0.268938	-0.268938	0.430202	7.12717	8.23485	0.00192009	0.0432793
WSB2	-0.291679	0.291679	0.688099	4.85659	8.23325	0.00192191	0.0432793
RAE1	0.0084562	-0.0084562	0.519867	5.90557	8.23064	0.00192488	0.0432806
MATN3	6.33008	-6.33008	0.858919	-0.329864	8.22732	0.00192866	0.0432999
DCHS1	-1.73848	1.73848	-0.453296	6.3728	8.22096	0.00193591	0.0433972
AURKA	0.556163	-0.556163	1.52413	3.16857	8.21721	0.00194021	0.0434279
CERCAM	-0.348193	0.348193	0.810779	4.85045	8.21364	0.0019443	0.043454
ZNF385C	-1.25408	1.25408	1.33018	1.12899	8.19676	0.00196381	0.0438239
SPPL3	-0.0742378	0.0742378	0.640457	5.99303	8.18992	0.00197178	0.0439358
ZRANB2-AS2	-0.751188	0.751188	1.20902	-0.143411	8.18028	0.00198306	0.0441087
IFNLR1	0.677088	-0.677088	-0.307613	6.34853	8.17822	0.00198548	0.0441087
KCNS3	2.94176	-2.94176	-1.05508	1.61133	8.16448	0.0020017	0.0444024
FRMD4A	-1.36506	1.36506	-0.654913	4.15219	8.16044	0.0020065	0.0444124
ANKRD55	0.253518	-0.253518	-1.85158	-0.777031	8.15907	0.00200813	0.0444124
TBC1D10B	0.0300578	-0.0300578	0.392779	7.10007	8.15159	0.00201706	0.0445012
AK9	-0.130208	0.130208	-0.812769	3.82562	8.15068	0.00201815	0.0445012
GRIP1	-1.25094	1.25094	2.35639	1.73379	8.14673	0.00202288	0.0445394
EHD3	-0.0226665	0.0226665	-1.2347	5.56152	8.14295	0.00202742	0.0445733
SAMD3	-1.03635	1.03635	-2.2752	0.760057	8.13815	0.00203321	0.0445882
BLK	0.720814	-0.720814	0.0276334	8.69304	8.1374	0.00203411	0.0445882
NOTCH4	4.34908	-4.34908	-0.046014	4.7139	8.1302	0.00204282	0.0447131
METTL7B	1.33287	-1.33287	-2.64797	-0.365548	8.12476	0.00204943	0.0447916
PYGO1	0.142563	-0.142563	4.8502	-1.02384	8.12006	0.00205515	0.0448506
PTGIS	3.21303	-3.21303	-1.27692	-2.1207	8.11329	0.00206343	0.0449355
PPM1J	1.02811	-1.02811	-1.03009	-0.467853	8.11194	0.00206509	0.0449355
KIF22	0.252409	-0.252409	1.11784	6.46578	8.10908	0.0020686	0.0449404
RASGRP3	-1.04094	1.04094	-2.06916	2.32682	8.10603	0.00207236	0.0449404
SLC25A42	-0.757971	0.757971	-0.511075	5.1842	8.10437	0.0020744	0.0449404
ZNF354C	0.669584	-0.669584	-2.55936	1.02182	8.09471	0.00208635	0.0451333
CDT1	0.182985	-0.182985	1.40425	5.97625	8.09083	0.00209116	0.0451715
FOLR2	1.84088	-1.84088	-0.509973	0.545427	8.08264	0.00210138	0.0452944
EMP2	3.56954	-3.56954	0.0128384	-1.14459	8.08096	0.00210348	0.0452944
CISH	-0.824481	0.824481	-0.737109	3.48092	8.07525	0.00211065	0.0452944
PKN2	-0.0469589	0.0469589	-0.533461	6.80997	8.07407	0.00211213	0.0452944
LPIN3	2.83422	-2.83422	-0.415621	-1.65562	8.07371	0.00211258	0.0452944
ABCB1	-0.652043	0.652043	-2.02439	0.626584	8.06928	0.00211815	0.0452944
ITK	-1.07896	1.07896	-2.31333	3.39329	8.06924	0.00211821	0.0452944
RPL22	0.254845	-0.254845	-0.64621	8.95098	8.06331	0.0021257	0.045389
IL18RAP	-1.59569	1.59569	-1.42107	1.2241	8.0597	0.00213028	0.0454214
PGD	-0.0406614	0.0406614	0.482641	7.48074	8.05696	0.00213376	0.0454247
KIF2C	0.466651	-0.466651	1.52837	5.07358	8.05476	0.00213655	0.0454247
KIF18A	0.32454	-0.32454	1.29667	3.94262	8.04731	0.00214606	0.0455615
SKAP1	-1.088	1.088	-2.41488	0.990674	8.03981	0.00215567	0.0457003
CCNB1	0.631034	-0.631034	1.39148	4.66416	8.03	0.00216833	0.0457657
KIR3DX1	1.90151	-1.90151	1.07122	4.34798	8.02635	0.00217306	0.0457657
CEP72	0.492333	-0.492333	1.07145	3.2105	8.02605	0.00217345	0.0457657
MAP7D1	0.00888533	-0.00888533	0.588407	7.3513	8.02526	0.00217447	0.0457657
SP100	0.305471	-0.305471	-0.502542	7.13909	8.02388	0.00217626	0.0457657
MCF2L	2.85116	-2.85116	-0.209975	2.36162	8.02311	0.00217726	0.0457657
TPD52	3.10377	-3.10377	-0.0713309	5.49413	8.01781	0.00218416	0.0458457
FCRLA	2.36801	-2.36801	0.947682	4.52673	8.01266	0.00219088	0.0459219
SKA2	0.362192	-0.362192	1.08661	4.96984	8.01006	0.00219429	0.0459284
EIF4A2	0.247631	-0.247631	-0.240193	9.74431	8.00543	0.00220037	0.045983
SLC30A1	-0.262311	0.262311	0.682133	5.9705	8.00336	0.00220309	0.045983
ZMYM6	-0.445954	0.445954	-0.931257	5.45699	7.99435	0.00221498	0.046082
ESPNP	-3.31358	3.31358	2.89931	-3.36635	9.85158	0.00221512	0.046082
MMRN1	-0.334648	0.334648	-2.46307	-0.366146	7.99185	0.00221829	0.046082
TBX21	1.36467	-1.36467	-0.586948	4.92729	7.99037	0.00222026	0.046082
GLG1	-0.513006	0.513006	-0.284487	8.14469	7.98762	0.00222391	0.0460905
PROM1	-2.33927	2.33927	0.170838	9.02279	7.98539	0.00222688	0.0460905
HMX3	-3.77395	3.77395	-0.536687	2.60329	7.98191	0.00223151	0.046122
STK3	0.0168201	-0.0168201	0.51839	4.12947	7.97794	0.00223682	0.0461674
MFNG	0.255889	-0.255889	-0.764849	6.95833	7.97507	0.00224066	0.0461825
IGFBP5	5.19512	-5.19512	0.683083	-0.746055	7.96127	0.00225924	0.0464184
NXN	-1.71623	1.71623	-2.02534	1.15658	7.96011	0.00226082	0.0464184
C16orf87	-0.188603	0.188603	0.664095	4.65741	7.95961	0.00226149	0.0464184
RND2	-0.0125521	0.0125521	1.91459	-0.886046	7.95133	0.00227273	0.0465846
UBE2H	0.211727	-0.211727	-0.324711	6.93983	7.94355	0.00228336	0.0467379
C9orf72	-0.0337577	0.0337577	-1.10898	5.68315	7.93118	0.00230034	0.0470208
CSMD1	-5.08923	5.08923	-4.09184	4.99806	7.92647	0.00230685	0.047089
DTX3	-0.717853	0.717853	-2.06925	0.528188	7.91475	0.00232312	0.0472639
OGT	-0.384727	0.384727	-1.04667	10.6807	7.9136	0.00232472	0.0472639
CDK14	1.65951	-1.65951	1.76254	6.04883	7.91315	0.00232535	0.0472639
ZNF211	-0.393105	0.393105	0.0813708	5.16531	7.90898	0.00233117	0.0472639
UBE2S	0.699245	-0.699245	1.27889	5.65571	7.90885	0.00233136	0.0472639
CHRNB1	-0.504135	0.504135	0.432375	3.23367	7.90301	0.00233955	0.0472639
ALOX15B	3.90652	-3.90652	-4.10563	1.93898	7.90045	0.00234315	0.0472639
TK1	-0.0180215	0.0180215	1.25535	5.19368	7.90028	0.00234338	0.0472639
GEN1	1.0903	-1.0903	0.645675	7.14824	7.89979	0.00234408	0.0472639
MPDU1	0.205825	-0.205825	0.634129	5.44418	7.89601	0.0023494	0.0473068
LONP1	0.361433	-0.361433	0.665269	6.8381	7.89204	0.00235501	0.0473555
PHF7	-0.652711	0.652711	-0.273697	4.51868	7.88002	0.00237209	0.0476343
HHIP	-0.485474	0.485474	1.91135	0.95727	7.86647	0.0023915	0.0479592
COPS4	0.326733	-0.326733	0.477127	5.28918	7.85331	0.0024105	0.0482751
EFNB2	4.19531	-4.19531	2.6171	4.65084	7.85072	0.00241427	0.0482854
C1RL	-0.308732	0.308732	-1.82586	3.99081	7.84217	0.00242673	0.0484693
PVR	-0.977352	0.977352	-2.48434	-0.60535	7.83652	0.00243501	0.0485085
DEFA1	-6.83238	6.83238	0.177409	3.68458	7.83636	0.00243523	0.0485085
PER3	1.12739	-1.12739	2.21875	2.78719	7.81563	0.00246585	0.0489984
KDM7A	0.769792	-0.769792	-1.31396	5.71692	7.81524	0.00246643	0.0489984
LRRC36	3.27162	-3.27162	0.146791	-1.80183	7.80994	0.00247433	0.0490897
GSTP1	-0.342082	0.342082	0.646391	7.11832	7.79004	0.00250424	0.0495527
MLF2	0.455959	-0.455959	-0.176812	6.67608	7.78996	0.00250435	0.0495527
MIR6503	0.00856616	-0.00856616	-3.88014	0.934375	7.77885	0.00252121	0.0497396
PSMD1	0.463095	-0.463095	0.347866	6.35116	7.7778	0.00252282	0.0497396
KLF8	-0.80905	0.80905	1.65958	2.2003	7.77588	0.00252574	0.0497396
LINC00887	2.00368	-2.00368	-1.6775	-0.819555	7.77485	0.00252732	0.0497396
SPINT1	0.278491	-0.278491	1.28865	4.11885	7.77238	0.00253109	0.0497396
TNRC6C-AS1	0.456941	-0.456941	-0.566069	3.38381	7.77054	0.0025339	0.0497396
IGSF10	-4.7562	4.7562	-0.378759	2.62328	7.76459	0.00254303	0.0498529
RAB40B	-0.968084	0.968084	0.412065	4.55483	7.75846	0.00255249	0.0498763
C1RL-AS1	-0.277533	0.277533	-1.68776	3.04731	7.75716	0.00255449	0.0498763
SOBP	3.01911	-3.01911	2.21973	0.453375	7.75626	0.00255588	0.0498763
FMOD	3.0514	-3.0514	-0.170227	-3.28026	7.75017	0.00256532	0.0498763
DLX5	5.5571	-5.5571	-1.59487	-2.09519	8.19248	0.00256582	0.0498763
HS6ST2	4.6282	-4.6282	-1.36645	-1.28538	7.74848	0.00256793	0.0498763
LRRC59	0.19197	-0.19197	0.597219	7.04551	7.74669	0.00257072	0.0498763
ERI1	0.263638	-0.263638	0.634646	4.73633	7.74644	0.00257112	0.0498763
SPPL3	-0.718062		0.000480593	0.0100343
TMSB15A	-3.9735		0.000158066	0.00462431
SHROOM4	-3.20433		0.00244553	0.0318332
CD1D	4.19155		1.16523e-06	0.000111626
CD1C	2.09974		0.000787135	0.0146949
SNX29P1	1.48544		0.000136864	0.00422116
IGF2BP1	9.00985		7.89596e-07	8.32598e-05
BTG2	1.23496		0.000840709	0.0153504
THEM4	2.32796		0.000323552	0.00763655
GPBP1L1	-0.355042		0.0035933	0.040986
CHCHD6	-0.923057		0.000974717	0.0169874
ZNF222	-0.792059		6.72582e-05	0.00250204
TNFRSF13C	1.8329		2.87459e-05	0.00133332
PTGIR	2.04016		0.000400291	0.0087962
S100B	-1.91865		0.00419699	0.0458043
ZNF714	-1.09871		0.000129043	0.00405009
NEK8	0.65546		0.00428311	0.0465019
FDPS	-0.458615		1.37055e-05	0.000738536
CCR5	2.35098		0.00226253	0.0303959
PTH1R	3.92478		0.000321354	0.00759691
MYL3	4.84115		0.000223072	0.00585943
FCRL3	2.00034		0.00282614	0.0349265
TONSL	-0.775635		0.0010184	0.0175196
RECQL4	-0.925481		0.000914132	0.0163731
DVL3	-0.428423		0.00380683	0.042658
AP2M1	-0.400957		0.00120951	0.0198077
PLXDC1	1.62444		0.00123839	0.0201455
IKZF3	2.21751		0.000114781	0.00370562
FDXR	-0.886242		2.29086e-05	0.00114598
ZNF385A	0.93583		0.000522451	0.0107118
SHANK1	-1.44334		0.00165639	0.0246724
RACGAP1	-1.15665		0.00195235	0.0277015
SYCE2	-0.770941		0.00389811	0.0433112
SPC24	-1.16113		0.00485636	0.0498807
SCIMP	2.76932		5.89775e-05	0.00227224
BCL6B	2.87423		0.000831028	0.0152636
ASGR2	3.21787		0.0013545	0.021233
TBC1D24	-0.957337		7.75287e-07	8.23433e-05
NTN3	-3.8619		9.62472e-18	2.35116e-14
ADCY9	-2.12073		9.51313e-08	1.38053e-05
CYB561A3	0.710732		0.000137982	0.00423095
SLC25A45	0.992301		0.00107092	0.0180238
ACOT11	-3.28142		4.88176e-06	0.000337561
USP24	0.432826		0.00120544	0.0197631
ALPL	-2.90698		0.00230668	0.030772
MYSM1	0.60789		0.000128887	0.00405009
HENMT1	-0.665627		7.42164e-05	0.00269923
GBP2	1.46519		0.00441109	0.0474346
AGL	1.16505		0.00275247	0.03441
NLRP3	-0.928741		0.00246321	0.0319498
SLAMF6	2.49471		2.09792e-08	3.94221e-06
OLFML2B	-2.37482		0.00322199	0.038039
SNED1	0.609		0.00279898	0.0347962
PM20D1	2.31593		9.52269e-09	2.04762e-06
OXER1	-1.04928		0.000444812	0.00950381
HAAO	-1.20631		1.69009e-05	0.000875323
PIGR	2.88159		0.0021373	0.0292461
CCDC74A	-3.20514		1.30577e-11	6.83522e-09
SLC16A14	2.21636		0.00102118	0.017528
INHBB	3.47543		0.000652117	0.012643
TGFA	-3.26216		0.00016494	0.00474955
TDRD10	6.08568		5.00666e-06	0.000344519
GNPDA2	0.932129		1.03931e-05	0.000588152
PAQR3	0.582643		0.000487308	0.01016
COL6A3	2.38535		0.00105022	0.0178135
FSTL1	3.30467		0.000247323	0.00631535
TMEM169	3.87069		0.000213664	0.00566306
IGFBP7	-1.41185		0.00189659	0.0271439
CCDC141	-2.01399		0.00234026	0.0308995
TRAT1	2.40635		0.000137086	0.00422116
FBLN2	5.18982		5.22709e-09	1.2357e-06
FCRL1	2.88844		1.44462e-06	0.000129109
SPTA1	2.02705		1.94139e-05	0.00099146
IFI16	0.741393		0.000827393	0.015235
EIF5A2	-2.42114		0.000934229	0.0165775
SNHG16	0.64592		0.00442739	0.0474359
ICOS	1.88405		0.00416281	0.0454652
CD200R1	2.3667		0.000753606	0.0141792
C4orf36	-1.85796		4.29172e-09	1.08455e-06
PRICKLE2	-6.58017		0.000245288	0.0062853
ADAMTS9	7.71797		5.06148e-05	0.00204934
DNASE1L3	3.65379		0.000788035	0.0146949
APBB2	1.43788		0.000329391	0.00771228
RCHY1	0.550985		5.2054e-05	0.00209603
NMNAT3	-1.8335		0.000601303	0.011926
MEAF6	-0.255752		0.0047861	0.0496109
RPL39L	-1.40615		0.000476922	0.00997875
ZDHHC19	2.1861		0.00352664	0.0404783
S100P	-2.0556		0.00438222	0.0472628
DNAJB14	0.387886		0.000524742	0.0107118
CAMP	-4.85255		0.000166006	0.00477087
POC1A	-0.783205		2.93547e-05	0.001353
PRSS12	-3.97661		3.46634e-06	0.000258208
HPGD	2.52453		0.000161542	0.00467928
TMEM144	2.01314		0.0041373	0.0453217
HHIP	-2.41803		0.000264137	0.00662302
MOCS2	0.639798		0.0023984	0.0313905
RANBP3L	2.59766		0.00283461	0.0349721
RICTOR	0.394841		0.00161399	0.0242077
SLC35A1	0.460462		0.00296501	0.0359456
TXLNB	1.12225		0.00142347	0.0218723
ANKRD55	2.12702		2.51438e-05	0.00122844
KIAA0895	-2.98356		3.38998e-05	0.00151948
PTTG1	-1.15247		9.36904e-06	0.000543719
SYTL3	-2.18541		1.47539e-05	0.000777873
FABP5	1.13719		0.00013188	0.0041127
DLC1	-2.2503		0.00463548	0.0485648
SBSPON	1.29737		7.03232e-06	0.000446202
NOS3	3.51652		1.3085e-06	0.000122157
FZD6	1.82517		0.00104781	0.0177957
TP53INP1	1.9519		3.55001e-05	0.00157674
FAM219A	0.951796		0.00392366	0.0435016
TMEM65	-1.52927		2.99665e-07	3.59845e-05
ANKS6	4.43393		1.50645e-09	4.50614e-07
HDX	-4.16242		0.000191065	0.00521664
ARHGAP12	0.928636		0.00167477	0.0247951
ZCCHC24	1.01377		0.0015969	0.0240058
FOLR2	2.35862		0.000334893	0.00775583
REEP3	0.64589		0.0037752	0.0425877
LRR1	-0.697542		0.00233446	0.0308622
ZNF503	-5.17559		1.42158e-08	2.81569e-06
ARHGEF40	-1.3193		0.0010821	0.0180847
ZNF219	-2.09985		2.09234e-06	0.000172289
BTNL9	10.1836		2.49921e-12	1.46523e-09
TTC7B	-1.43656		0.00349948	0.0402921
PSMC3	-0.592602		0.000283856	0.00699239
IFI27L1	-1.02832		3.0238e-07	3.59845e-05
TAF1D	0.565844		0.00321201	0.0380389
ABTB2	-1.47626		8.72959e-05	0.00301264
LIPC	-1.22145		0.000109153	0.00358442
TCP11L2	0.792437		3.95959e-05	0.00172725
GPT2	-2.77245		2.53541e-06	0.000199145
SPINT1	-1.02236		0.00284647	0.0350889
DEPDC4	-0.847829		0.00323235	0.0381147
LRTM2	2.9882		0.000395562	0.00871842
PLEKHF1	-1.5462		1.73571e-06	0.000148774
TMEM100	3.38583		0.0012885	0.0207667
CYB5R2	4.12044		7.81422e-05	0.00280032
CENPN	-1.12601		0.000180074	0.00505622
CLEC4E	2.64891		0.00373842	0.0423402
RIMKLB	0.797052		0.000508012	0.0104549
SEC11C	2.67098		1.65172e-07	2.06917e-05
PLEKHA7	2.08118		0.000375192	0.0083829
ACSM1	3.88252		7.47684e-06	0.000464356
LDHD	-1.36932		0.00177963	0.0258415
PIP4K2C	1.60882		0.000344701	0.00788507
GREM1	-2.66462		0.000362235	0.00819332
PBX3	-1.23772		0.000116417	0.00374195
ACSF2	-1.24784		4.88251e-06	0.000337561
CERCAM	-1.1538		0.00015631	0.00459125
DOLPP1	-0.511748		0.00133274	0.021023
NOD2	-2.0838		0.00060624	0.0119914
SMG8	-0.682132		0.00355049	0.0406877
RAB8A	-0.604324		0.00157621	0.0237681
CDT1	-1.22329		0.00137402	0.0214473
RHEBL1	-1.52767		7.92903e-06	0.000482223
TUBA1C	-0.882524		1.40876e-05	0.000750845
NUDT8	-1.38498		0.00232315	0.0307869
TMC8	1.0599		0.000460889	0.00973379
TK1	-1.26787		0.000651971	0.012643
NLRC3	1.48776		3.12222e-06	0.000242129
NAALADL1	-1.78447		5.14187e-05	0.00207616
NKIRAS2	-0.549198		0.00103132	0.0175973
IRF2BP2	-0.588652		0.0027962	0.034791
ING5	-0.857248		0.00481901	0.0498112
REEP4	-0.527491		0.00408121	0.0448413
BMP1	-0.72966		0.00404048	0.0444938
ING2	-0.664944		0.00481667	0.0498112
ADAM9	1.79699		0.000339847	0.00782474
SHOX2	-3.48885		5.33668e-05	0.00211977
ANKRD49	0.417984		0.00471709	0.0490691
VAMP5	-1.32847		0.00393872	0.0436355
SLC35G2	-1.55017		0.00110176	0.0183714
TBC1D10B	-0.359344		0.00067208	0.0129614
ZRSR2	0.579035		0.00308635	0.0368978
ADRB2	-1.75698		0.00124866	0.0202452
MRPL1	0.468872		0.00233515	0.0308622
SHE	6.05258		1.25644e-06	0.000118049
CXCL8	3.76488		0.00148301	0.0226414
RASSF6	2.9519		0.00184086	0.0265305
CD52	2.92502		2.26191e-08	4.09295e-06
PLEKHA2	1.13004		3.25155e-06	0.000246932
CHRNA5	2.45197		9.33592e-06	0.000543719
LDB2	2.05454		0.0026916	0.0341203
ROBO1	3.1345		5.93785e-07	6.59326e-05
ITGAM	2.1455		0.00131121	0.0208878
MYRIP	4.20957		6.10077e-05	0.00232257
NIPA1	-0.69929		0.00351894	0.0404526
CHRNB1	-0.94034		0.000185838	0.00512807
CMTM8	2.99145		0.000138717	0.00424463
SMAD1	3.54057		1.15286e-05	0.000637643
SLC30A1	-0.945817		0.000237087	0.00617224
DCLK2	-3.63282		4.85187e-05	0.00200321
ZNF804A	3.24318		0.00469779	0.0489726
METTL7B	4.03446		3.47049e-06	0.000258208
ELOVL6	-1.80656		0.00198864	0.0279647
SERPINB9	1.44774		0.00196151	0.0278046
IRX1	10.3705		1.1221e-11	6.09134e-09
IRX2	12.7508		2.02271e-09	5.66534e-07
GTSF1	-3.79045		0.00440413	0.0474293
OR5E1P	3.97706		0.000114209	0.00369587
KCNS3	4.01506		6.81323e-05	0.0025154
HTRA3	-2.2633		0.000164551	0.00474768
MTSS1	2.49527		1.66267e-10	6.76938e-08
PKHD1	3.00958		0.00178388	0.0258619
PDGFD	5.61238		9.78433e-14	9.5606e-11
S1PR1	1.53388		0.000143666	0.00434167
MFN1	0.434826		0.00345724	0.0399877
NRTN	3.8836		0.00123772	0.0201455
JUNB	1.74143		0.00337494	0.0392903
SHCBP1	-1.03029		0.00218393	0.0297766
KCNK3	3.65312		0.000618512	0.0121359
CHST11	-0.686598		0.000172337	0.00491428
HOPX	-2.92683		0.000436889	0.00937552
COL24A1	-2.53384		0.000290071	0.00707415
ETFDH	0.553521		0.000113251	0.0036887
RXFP1	4.93517		4.98335e-05	0.00203547
LPAR3	-5.07186		3.32389e-07	3.86653e-05
NMUR1	-2.23282		0.000993936	0.0171794
SPSB1	-1.87744		0.00173213	0.0253625
P2RY6	3.41078		0.00401432	0.0443056
VAT1L	-3.16825		4.14613e-08	6.53438e-06
KNDC1	-2.06538		0.00133951	0.0210657
MLLT3	1.85953		0.000129894	0.00406807
ZNF556	3.2232		0.00098139	0.0170688
LAMB2	4.10444		4.84706e-05	0.00200321
PRL	-4.48625		6.67325e-08	9.9806e-06
ISG20	2.175		9.71186e-07	9.88519e-05
CLEC7A	2.49833		0.00387023	0.0431048
NEGR1	-4.51397		1.11042e-09	3.53813e-07
BPGM	1.08974		0.00210963	0.0290065
ARNT2	4.12605		0.00025041	0.00637198
AFF1	-0.677983		0.000153494	0.0045358
CTSW	-1.32287		0.00479162	0.049633
SNTG2	2.54357		0.00441442	0.0474356
PURG	-3.46775		0.00118658	0.0195594
TMEM217	2.4315		3.29263e-05	0.00149412
XKR3	-5.71396		5.91175e-06	0.000392075
BNC2	6.05437		4.80602e-06	0.000335438
LRRN3	1.79618		0.00289268	0.0353932
MRPL57	-0.49697		7.84044e-05	0.00280286
CYSLTR1	1.19472		0.00468138	0.0488711
PARP15	1.07979		0.000299501	0.00727988
CKS1B	-1.29074		1.34455e-06	0.000123944
VANGL1	5.22138		2.34899e-15	3.82547e-12
SLC2A14	-3.0285		0.00065356	0.0126542
PPP1R3B	-2.00095		6.56613e-05	0.00246138
TRIB1	1.68435		0.00263551	0.0336194
DAB1	4.01916		0.00130624	0.0208878
CCR9	1.40201		0.000827126	0.015235
CD7	2.1739		0.00024073	0.00622289
TIGD3	-1.46688		0.00381718	0.0426757
CD34	3.99468		0.000145641	0.00438329
PHLDA3	-1.32936		0.000160324	0.00467169
STAG3L3	-1.20616		0.00174854	0.0255517
LIG4	1.09284		9.38534e-06	0.000543719
C12orf76	-0.37473		0.00448658	0.0478253
GALNTL6	4.92843		1.00258e-07	1.42668e-05
DENND4A	0.688821		0.000463003	0.00976437
PELI3	-1.22627		0.000210344	0.00562595
ANGEL2	0.451355		0.000285221	0.00701423
LARP7	0.488398		0.00220434	0.029999
P2RY14	2.80102		0.00270045	0.0341505
AMZ1	-1.983		0.00135608	0.021235
GPR171	2.42612		0.0016835	0.0248741
SPSB4	-4.92942		7.29242e-06	0.000456774
PPM1E	3.88547		1.16742e-07	1.56981e-05
CSRP2	-1.68039		2.34132e-08	4.18497e-06
ZNF408	-0.492923		0.00355359	0.0406913
ATG13	-0.393003		0.00133818	0.0210657
TBC1D10C	0.962922		0.00298922	0.0361699
DPP10	4.97867		0.00033286	0.00775583
DRAP1	-0.501681		0.00213903	0.0292461
ZNF77	0.417937		0.00138932	0.021617
TOMM5	0.813761		0.000543312	0.0109236
BAIAP2	2.10293		0.000432837	0.00930218
ZDHHC21	0.844443		0.00478396	0.0496109
UNC119B	-0.639378		0.00140899	0.0217613
YES1	2.2076		0.000983289	0.0170688
CLEC14A	-1.61497		0.00032887	0.00771228
SLCO3A1	2.13659		0.00181388	0.026219
B3GNT5	-1.8251		0.00192043	0.0273544
MAP3K19	1.85141		0.00301604	0.0363139
LMNB2	-0.701933		0.000612162	0.012076
BDNF	-2.38533		0.000344298	0.00788507
NCKAP5	-4.70698		8.98149e-05	0.00309018
IRX5	-3.64588		1.9697e-09	5.66078e-07
WSB2	-0.982029		0.000187417	0.00515129
TYMS	-1.22464		0.000647672	0.0126068
PPFIA3	-0.925836		0.00442319	0.0474359
PAWR	2.73806		2.06827e-08	3.93696e-06
CD19	1.03843		0.000620989	0.0121682
ZBED2	-2.36676		1.19416e-06	0.000113655
IRX3	-6.96736		4.13694e-11	1.95597e-08
RABEP2	0.726531		0.000239636	0.00620555
CRACR2B	-2.07678		0.00123661	0.0201455
ANXA2R	-2.23398		6.41174e-06	0.000412179
CHID1	-0.45583		5.42478e-05	0.00214316
ZNF518A	0.657922		0.00166496	0.0247247
AP3S1	-0.557521		0.00131252	0.0208878
ARL6IP6	-0.646522		0.000287821	0.00706102
ZNF354C	3.2517		1.40022e-06	0.000125908
DPY19L2	2.68195		0.00308244	0.0368811
ALS2CL	2.06858		6.78638e-05	0.00251182
NDUFAF3	-0.452361		0.00240303	0.0314195
SH2D4B	4.09745		3.88144e-09	9.98075e-07
TMPRSS9	-1.48533		7.75365e-05	0.00278839
TMEM11	-0.587235		0.00316997	0.0376517
DTX3	1.36244		0.00414849	0.0453764
TRIM73	-1.72417		0.00121767	0.019919
CTC1	0.924934		0.000943318	0.0166538
TMEM107	-0.707795		0.000217213	0.00573638
FUCA1	0.542044		0.00340758	0.0395447
CDH4	-2.90551		0.000244579	0.0062853
RAB39A	2.14236		0.00247305	0.0320207
ALOX15B	3.1251		0.00441084	0.0474346
APOBEC3B	-2.59963		2.36606e-10	8.89214e-08
SERTAD2	-0.851056		0.000908213	0.0162987
CITED4	2.25434		0.000242346	0.00624266
SEPHS2	-0.463726		0.00274878	0.0344055
GOLGA8J	-3.32842		1.07347e-06	0.000107033
PRKRA	-0.481294		0.000146081	0.00438752
NRIP1	3.17234		0.000183145	0.00509367
TSPYL5	2.68983		0.000962985	0.0168833
SKIDA1	3.41028		5.59193e-05	0.00218005
MAP6D1	-0.731096		0.00103716	0.0176557
SLC26A11	2.16372		0.00129032	0.0207667
MUC16	-6.45916		2.5476e-05	0.00124054
SGSH	1.81687		0.00301372	0.0363139
TNFSF15	2.65711		0.00192877	0.02742
PLAG1	1.44489		0.00120277	0.0197631
SLC9A9	1.75476		0.00294245	0.0357806
RELL1	-0.99108		0.00102853	0.0175701
CCDC149	-4.07512		8.10579e-05	0.00286474
IDH2	-0.671144		5.36452e-05	0.00212508
FAM89A	2.55646		0.000404078	0.00886613
RGMA	-4.25403		4.89846e-08	7.40172e-06
EXT1	2.6785		3.93078e-05	0.00171981
SYNM	4.00318		9.63947e-09	2.04762e-06
C1S	1.12198		0.00298427	0.0361491
OR5P3	3.65916		0.000874447	0.0158232
DNM1P46	2.67231		1.72997e-06	0.000148774
KPNA2	-0.863976		0.000108417	0.00357094
HS3ST4	8.2128		6.12339e-07	6.69813e-05
HOXB4	6.23194		5.66183e-15	8.29854e-12
ZNF721	2.04023		6.97791e-09	1.57347e-06
GJC1	2.16459		0.00230555	0.030772
SLC8A1	1.64787		0.00382135	0.0426757
RUVBL2	-0.370217		0.00180194	0.0260828
OR5P2	4.41944		5.88624e-05	0.00227224
CCDC125	-1.11243		0.00042973	0.00926258
OVCH2	4.03793		0.000624722	0.0122087
ZNF530	-0.961866		0.00231052	0.030772
KLHL25	-1.05331		0.00219324	0.0298758
BMP8A	1.79056		0.000215306	0.00569627
TRAIP	-1.01624		3.8096e-05	0.0016768
NUDT14	1.76701		0.00120448	0.0197631
IQGAP3	-1.6716		9.61145e-07	9.8514e-05
SCN5A	5.27297		3.04433e-07	3.59845e-05
PP2D1	0.769398		0.00354165	0.0406181
ST6GALNAC3	4.80252		9.0792e-06	0.000536588
DENND5A	-0.551431		0.0018934	0.0271277
TBX1	-3.27447		1.0551e-05	0.00059025
CLDN5	-2.02709		0.000829053	0.0152465
KCNJ12	6.33308		4.28623e-08	6.54409e-06
OLIG1	-3.17572		0.000614453	0.0121049
POU6F1	-1.59226		0.00261049	0.0334165
MAML2	1.90897		2.43559e-08	4.30102e-06
CCR10	-1.42128		0.00301007	0.0363139
WDR27	0.759171		0.00136991	0.0214287
SOCS3	1.87796		0.000528345	0.0107464
SLITRK6	-23.9925		9.84685e-20	4.81084e-16
PDE4B	2.11186		0.000615947	0.012118
FAM110C	-3.60487		0.00168706	0.0249016
ATL3	-0.654067		0.00334453	0.0389983
BTBD6	-0.998303		2.57156e-05	0.00124806
JAG2	1.92843		0.00287886	0.0353395
FMNL1	-0.565245		0.000150328	0.00446929
BRI3BP	-1.08117		0.000477253	0.00997875
F8	-1.62762		1.25088e-05	0.000684112
FAM43A	1.89843		0.00266032	0.0338113
C6orf120	0.339477		0.00148594	0.0226414
INPP5J	4.88596		5.58659e-06	0.00037734
PRSS57	-1.81783		0.000204376	0.0055065
PRPF39	0.493215		0.00424371	0.0461767
SOCS1	2.81664		0.00360749	0.0411158
SP140L	0.537463		0.00129229	0.0207667
SMYD3	-1.99914		4.19975e-08	6.54409e-06
IFNLR1	0.989313		0.000288876	0.00706853
DLK1	6.10888		0.000133751	0.00413584
LSAMP	6.60857		0.000983517	0.0170688
PMEL	-0.994707		0.00379743	0.0426134
POU3F1	4.83448		0.000142633	0.00431936
PRAME	3.76134		0.000117243	0.00376024
NRG3	5.48108		0.000907299	0.0162987
DMWD	2.47033		5.17241e-07	5.83169e-05
NAT8L	-3.41455		1.15988e-07	1.56981e-05
GNB1L	-0.794984		5.90656e-05	0.00227224
GSAP	2.98892		9.49549e-09	2.04762e-06
LRRC70	1.31322		0.00231867	0.0307869
ZNRF1	-0.832027		0.00324075	0.0381524
BTLA	2.69996		6.12369e-07	6.69813e-05
ZNF555	0.959961		2.79912e-07	3.4189e-05
RGS9BP	-3.57041		4.23965e-07	4.89295e-05
CD300E	3.40137		0.000180867	0.0050608
INSIG1	-0.927925		0.000344841	0.00788507
C5orf38	5.1403		0.00205372	0.0284244
NF2	-0.420274		0.00483174	0.0498724
UBE2H	0.54225		0.000118411	0.00378116
SPIN4	-1.1954		0.000414074	0.00901364
EMID1	-2.67996		0.0029031	0.0354885
AKR1C1	-3.75529		3.58911e-06	0.000265685
FNBP1	-0.852791		1.0199e-07	1.43737e-05
TLR5	2.65383		0.00201015	0.0281328
ZNF385C	-2.5971		7.73822e-05	0.00278839
TCL6	2.09604		0.00433893	0.0469341
THSD4	-5.45813		9.28069e-06	0.000543719
GABRD	2.49337		0.00265391	0.0337659
SEMA4D	0.647157		0.000817984	0.0150997
LIN28B	6.31472		0.00435117	0.0470317
PEAR1	1.71785		0.000196185	0.00532616
LDLRAD2	1.46271		0.00189824	0.0271439
NCR3LG1	-2.02884		5.65724e-06	0.000380358
OR7A5	2.87503		0.000265608	0.00663206
SBK1	-1.31317		0.00463046	0.0485469
HMX3	-3.23741		0.000956403	0.016788
GOLGA8M	-5.8816		3.99115e-13	3.07886e-10
CC2D2B	1.09795		0.00381373	0.0426757
PARVB	2.11934		0.000103413	0.0034215
TMEM201	-0.745788		0.00466666	0.0488004
CNR2	2.47524		2.86524e-05	0.00133332
BEND4	5.49187		5.43092e-10	1.85118e-07
KLRG2	5.57924		3.64827e-06	0.000267363
LRRK2	3.05479		0.000390448	0.00863167
FAM120AOS	-0.308728		0.000573603	0.0114697
ADAT2	1.04446		0.00484537	0.049877
APOD	6.28375		0.00118768	0.0195594
PAX8-AS1	-4.02319		0.00272075	0.0342648
FHIT	2.22763		0.00103393	0.0176212
ANKRD62P1-PARP4P3	-3.74102		0.00025426	0.00643537
NEMP2	-0.707897		0.00273053	0.0342648
ZFP92	-3.60619		0.000155594	0.00457941
PLEKHG4	1.79534		5.32596e-05	0.00211977
COLCA1	1.69434		0.00423221	0.0460859
SIRPB2	2.73212		0.00346213	0.0399877
TUBB	-0.848221		0.000139101	0.00424751
ZNF471	2.36284		0.000420775	0.00910974
ZNF836	-0.869343		0.000391068	0.00863235
NUDT11	3.07411		0.00164478	0.0245495
FUT4	-1.47596		0.000329012	0.00771228
RFX8	-3.18259		2.81409e-05	0.00132199
AFAP1	3.22786		0.000811801	0.0150234
CACNA1H	2.88203		2.79829e-05	0.00132199
SULF2	3.11393		6.37025e-06	0.000411327
HBG2	2.34901		0.000950463	0.0167439
ZNF512B	1.53402		0.00326658	0.0383026
DAPK1	2.26917		9.11439e-05	0.00311398
GM2A	0.877592		0.000247062	0.00631535
CD47	0.39684		0.00351692	0.0404526
MVB12B	-1.87269		0.0012558	0.0203385
SLC39A10	0.745267		0.00379994	0.0426134
DTHD1	1.97036		0.00370708	0.0420873
KIAA1671	2.76635		0.000294048	0.00715925
GAL3ST4	2.22663		7.33744e-05	0.00268192
DYNC1H1	-0.578978		0.000499663	0.0103586
SRC	-1.47491		0.000191126	0.00521664
ZNF257	3.14523		0.00028941	0.00706981
ENTPD4	0.808169		4.11843e-05	0.00178591
KANK2	1.91521		0.0037229	0.0422015
DIO3	6.83275		5.02567e-05	0.00204048
IPP	1.04905		2.19384e-06	0.000177653
SPN	-1.23151		8.36182e-05	0.00293204
ELANE	-4.57052		7.47053e-06	0.000464356
HOXA4	-5.4772		0.000154815	0.00456564
SERPINB2	3.60348		0.000379761	0.00845921
DNAH10	-1.89669		1.85978e-06	0.00015666
TEAD4	3.2493		9.65599e-05	0.00325475
ELOVL2	4.58037		5.32881e-05	0.00211977
PRIM1	-0.893751		0.00163939	0.024494
LPAR1	-5.87964		1.16267e-08	2.40017e-06
TMEM116	-0.800164		0.000389882	0.00863167
NTRK1	2.56954		0.00139297	0.0216508
MDM4	0.563422		0.00222699	0.0301385
TTC37	0.501738		0.00289289	0.0353932
PAPSS2	1.06116		0.00333855	0.0389594
CDC42BPB	2.54381		0.000196229	0.00532616
HMGN2	-0.636488		0.00346116	0.0399877
ZNF277	0.516573		0.00107263	0.0180293
LTN1	0.550102		0.00348579	0.040166
GRK5	2.33199		3.11284e-06	0.000242129
TGM2	1.95661		0.000542123	0.0109183
RORB	-3.20886		0.00212723	0.0291937
SNORA31	1.59129		0.00153944	0.0233577
TATDN3	0.456592		0.00306308	0.0367094
CR1	2.63924		0.000542301	0.0109183
CENPW	-0.828834		0.00322334	0.038039
DDO	-4.56424		2.75528e-09	7.21145e-07
CCDC162P	2.03041		8.66181e-05	0.00300452
PCMTD2	0.423146		0.00347925	0.0401222
LINC00963	-1.42762		9.11295e-05	0.00311398
MAFB	2.18537		0.00466796	0.0488004
ZDBF2	2.0768		9.23701e-05	0.00314123
BMPR2	1.81249		0.000530806	0.0107608
TAP2	0.944806		0.000176891	0.00501489
SPIN3	1.75332		0.00196576	0.0278199
TNRC6C-AS1	1.02914		6.89104e-05	0.00253774
NELFE	-0.574056		3.29682e-06	0.000247803
LY6G5C	0.797057		0.0016718	0.0247761
LINC01257	-2.9295		1.1411e-06	0.000110763
TBC1D8	-2.1893		3.18917e-06	0.000243763
LINC01121	3.54253		0.00205903	0.028471
STAG3L1	-1.80646		0.000102743	0.0034215
DPF3	1.3742		0.00175726	0.025628
ARRDC5	1.73977		2.49445e-05	0.00122278
C1RL-AS1	1.41115		0.000237507	0.00617224
DEFA1	-7.04519		3.7653e-05	0.00166229
DUXAP8	-7.84958		2.14102e-05	0.0010821
COLQ	1.28198		0.00272953	0.0342648
XKR4	-5.16069		0.000671256	0.0129614
SNORA75	1.31675		0.000409674	0.00896209
SNORD20	1.34649		0.000376646	0.0084026
MIR186	1.0366		0.000914893	0.0163731
MIR23A	2.72603		0.00191667	0.0273343
SNORD83A	0.964776		0.00485361	0.0498807
SLC48A1	0.679598		0.00247238	0.0320207
GIMAP1	1.40631		0.00138163	0.0215203
TCL1B	2.58579		0.000871136	0.015793
ARHGAP19	-0.472064		0.00227458	0.0305019
LCAT	-0.779378		0.00282344	0.0349265
GPC2	1.90885		6.02042e-06	0.000395701
ZNF134	-0.750807		0.000198559	0.00536952
KLRK1	1.1656		0.00169864	0.0249719
EMP2	3.57884		0.00288427	0.0353763
LIPE-AS1	-1.21675		0.00267714	0.033973
NUDT19	-1.37809		0.00113493	0.0188528
PRCD	1.51852		0.00213309	0.0292461
LINC00887	3.73333		5.97669e-05	0.00228126
NEURL1B	-2.29227		7.78137e-06	0.000477203
LCNL1	3.31531		0.00475198	0.0493271
MEG3	2.35504		0.00446937	0.0476766
PHB2	0.438401		0.000692831	0.013257
CD27-AS1	0.776094		0.00269618	0.0341259
TSTD1	-1.4913		0.0003682	0.00828988
ZGLP1	-1.63514		0.00427951	0.0464973
CEBPD	2.88024		0.000584828	0.0116465
NPTXR	-2.52357		0.000109315	0.00358442
FXYD7	1.50069		0.00485155	0.0498807
FADS3	1.02433		0.000141583	0.00430537
PPT2	-0.751563		0.000314317	0.00750189
MEG9	3.03824		0.000931646	0.0165775
DNAJC27-AS1	-1.99472		1.7167e-05	0.000879777
HLA-DPB2	2.16306		0.000128576	0.00405009
PRRT4	-2.0938		0.000548207	0.0109919
LARGE-AS1	5.67295		1.16082e-06	0.000111626
DBH-AS1	2.913		6.30836e-06	0.000410941
LINC01529	1.74822		0.00366677	0.0416942
ZNF503-AS1	-5.459		0.00199824	0.028027
SGMS1-AS1	0.98239		0.00238216	0.031266
ANKRD18DP	6.17267		1.70521e-05	0.000876955
LINC01108	-6.3429		2.0486e-09	5.66534e-07
C14orf132	3.78113		0.000312257	0.00747834
LTB	2.01478		6.37482e-05	0.00239579
SLC9A7P1	3.26067		0.000271923	0.00676669
LINC01013	1.27547		0.00153453	0.0233315
PMS2P7	-1.25124		0.00191715	0.0273343
AKR7A2P1	1.26992		0.00129462	0.0207667
ZRANB2-AS2	-1.96047		0.000149676	0.00446126
SERPINB9P1	1.79373		0.000160978	0.00467928
ZNF826P	3.30656		0.000348309	0.00795198
LINC01353	2.84548		6.20958e-05	0.00235178
LINC00899	-2.82353		0.00104438	0.017758
LINC00884	-1.19203		0.00377731	0.0425877
LINC01122	-9.5946		6.04842e-29	8.86516e-25
C5orf58	1.5377		0.00256831	0.0331009
SDCBP2-AS1	0.598991		0.00130788	0.0208878
C19orf81	-1.90514		4.67582e-05	0.0019581
SUMO1P3	-0.623549		0.000495834	0.0102938
TSPY26P	-1.40903		2.89987e-05	0.0013408
LINC00494	3.02809		2.28493e-05	0.00114598
MORC2-AS1	-2.71894		0.00021287	0.00565691
ZBED5	0.614731		7.413e-05	0.00269923
SLFN14	1.51023		0.001727	0.0253126
VLDLR-AS1	-1.74787		0.00102367	0.017528
ZNRF2P1	5.1937		0.00080977	0.0150048
ZEB1-AS1	2.27754		0.000474073	0.00994061
ZNF503-AS2	-5.5823		4.48389e-06	0.000320587
LINC01343	5.76921		0.0013758	0.0214523
FOXD2-AS1	-0.823967		0.00388364	0.0431886
SIRPG-AS1	4.09973		0.000358615	0.00812399
LINC01410	1.9416		0.000805995	0.0149538
AMY2B	1.18037		0.00139872	0.0216713
DEFA1B	-8.17081		7.31217e-07	7.82295e-05
TCAM1P	4.28361		0.00313827	0.0373697
ARHGEF25	5.15477		5.81758e-06	0.000387583
HOXA11-AS	-4.53859		9.65965e-05	0.00325475
RPSAP52	6.53276		3.68493e-06	0.000268707
ARFGAP3	-0.677624		0.000149354	0.00446126
PEG10	2.03142		0.00124363	0.0202083
KCTD7	0.927918		0.00415787	0.0454452
EFNA4	1.03568		3.19318e-06	0.000243763
PPIEL	1.54765		0.00129449	0.0207667
IFITM10	-3.60464		0.00115834	0.0191839
LINC01391	17.6468		6.99653e-06	0.000445862
FCGR2C	2.65881		0.000226073	0.00591707
LINC01585	-2.11014		6.72608e-07	7.30253e-05
CRNDE	-1.5872		1.54016e-05	0.000806219
LINC00900	-5.17252		1.91199e-06	0.000160137
LINC00920	2.4746		3.15106e-08	5.2483e-06
UBL7-AS1	-0.562079		0.00214842	0.0293471
USP51	-1.5409		0.000729086	0.0138165
WHAMMP2	-3.31447		7.62675e-06	0.000471668
TNRC18P1	3.91037		9.26145e-05	0.00314225
TUNAR	3.11746		0.000161246	0.00467928
GPR162	3.14237		7.97684e-05	0.00284468
PRODH2	6.95814		2.70877e-05	0.00129324
SHANK3	4.71524		6.37092e-05	0.00239579
ABCA11P	3.11561		4.43849e-07	5.08242e-05
HOXA10-AS	-4.97617		1.40545e-05	0.000750845
HOXA10	-5.34516		4.92681e-09	1.18381e-06
HOXA-AS2	-6.02353		3.09694e-08	5.21745e-06
HOXA-AS3	-8.01513		1.22717e-06	0.000116042
SENCR	1.24062		0.000673724	0.0129691
IGLL5	4.53263		3.47473e-08	5.65879e-06
GVINP1	1.02013		0.00102208	0.017528
EID3	-1.98517		0.000421687	0.00911603
EBLN2	0.829296		5.58071e-05	0.00218005
TIFAB	3.47298		0.0015469	0.0234224
TMPO-AS1	-1.07349		0.00140626	0.0217431
ZNF271P	0.324192		0.00013305	0.00413161
FNTB	-0.633681		0.00257228	0.0331009
DIO3OS	7.86824		9.99877e-08	1.42668e-05
HOXB7	3.54325		0.00325153	0.0382333
MRC1	5.00561		1.11332e-06	0.000109121
SLC7A5P1	-1.29522		0.00455531	0.0481378
LINC00565	-3.57768		4.29562e-05	0.00183559
EPPK1	2.94153		0.00234678	0.0309046
GOLGA8T	-2.40334		0.00163358	0.0244321
VPS9D1-AS1	1.8565		7.76192e-05	0.00278839
PDCD6IPP2	-5.80059		1.50066e-18	5.49879e-15
YBX3P1	1.24636		0.00272725	0.0342648
GOLGA8S	-2.32309		0.0035267	0.0404783
GOLGA8H	-1.98163		0.000230557	0.00602366
ANTXRLP1	3.50195		3.432e-05	0.00153362
ZNF488	-3.76947		0.000178739	0.00504138
MRPS21	0.817635		0.00156569	0.023658
ZNF561-AS1	-0.866388		1.08664e-06	0.000107614
CCL5	-1.47624		0.0033233	0.0388124
PPIAL4E	-2.42592		0.000364025	0.00822114
ADAMTS7P1	2.55183		0.00166135	0.0246961
MIR6503	3.91857		1.04799e-06	0.000105208
ARHGAP23	-1.04432		8.46093e-06	0.00050722
WHAMMP3	-2.06059		0.00202476	0.0282101
STAG3L2	-0.959158		0.00338427	0.0393676
GOLGA8IP	-3.01891		0.000170109	0.00486021
RDM1	-2.05706		2.4581e-06	0.000195807
ZNF229	2.4863		0.000896129	0.0161358
TBC1D3E	-1.4115		0.00330762	0.0386602
PPIAL4F	-2.31917		0.00453071	0.0479828
LINC01163	5.59131		1.04839e-10	4.5195e-08
N4BP2L2-IT2	0.949475		0.0024609	0.0319481
LINC01127	3.74547		0.0020674	0.0285328
LINC00891	2.6964		0.00196829	0.0278199
