# Supplementary material for: A human fetal liver-derived infant MLL-AF4 acute lymphoblastic leukemia model reveals a distinct fetal gene expression program
Source: Nat Commun. 2021 Nov 25;12:6905. doi: 10.1038/s41467-021-27270-z (PMC8616957; doi:10.1038/s41467-021-27270-z)
Supplement: Supplementary file 7 — Supplementary Data 4 [file 41467_2021_27270_MOESM7_ESM.xlsx]

## Sheet: Sheet1
Supplementary Data 4: MLL-AF4-bound gene (at least 1 MLL-AF4 peak in the gene body)
gene name	CRISPRMLL-AF4+ MLL-AF4 peak	SEM cell MLL-AF4 peak	MLL-AF4 chALL patient MLL-AF4 peak
A1BG-AS1	no	no	yes
A2M	no	no	yes
AAAS	yes	no	no
AACS	yes	no	yes
AADAT	yes	no	yes
AAED1	yes	no	yes
AAGAB	yes	no	yes
AAK1	yes	yes	yes
AAMP	yes	no	no
AAR2	no	no	no
AARS	no	no	no
AARS2	no	no	no
AASDH	yes	yes	no
AASS	no	yes	no
AATF	yes	yes	no
ABAT	yes	no	no
ABCA1	yes	no	yes
ABCA11P	no	yes	no
ABCA2	no	no	no
ABCA6	no	no	yes
ABCA7	yes	no	yes
ABCB1	no	no	no
ABCB10	yes	yes	yes
ABCB4	yes	no	yes
ABCB6	yes	no	no
ABCB7	no	no	no
ABCB8	no	no	yes
ABCB9	yes	no	yes
ABCC1	yes	no	yes
ABCC10	yes	no	no
ABCC2	no	no	yes
ABCC4	no	no	yes
ABCC5	no	no	yes
ABCC6	no	no	yes
ABCD1	no	no	yes
ABCD2	yes	no	no
ABCD3	yes	yes	yes
ABCD4	yes	no	yes
ABCE1	no	no	yes
ABCF1	yes	no	no
ABCF2	no	no	no
ABCF3	yes	no	no
ABCG1	yes	no	yes
ABCG2	yes	no	no
ABHD10	yes	yes	no
ABHD12	yes	yes	yes
ABHD13	yes	no	no
ABHD15	yes	yes	yes
ABHD16A	yes	no	no
ABHD17A	yes	yes	yes
ABHD17B	yes	yes	yes
ABHD17C	yes	yes	yes
ABHD2	yes	no	yes
ABHD3	yes	yes	yes
ABHD4	yes	yes	yes
ABHD5	yes	no	yes
ABHD6	yes	no	no
ABHD8	no	no	no
ABI1	yes	yes	yes
ABI2	yes	no	no
ABL1	yes	yes	yes
ABL2	yes	no	yes
ABLIM1	no	yes	no
ABLIM2	yes	no	no
ABR	yes	no	yes
ABRACL	yes	yes	yes
ABT1	yes	yes	yes
ABTB1	yes	no	yes
ABTB2	no	no	yes
ACAA1	no	no	yes
ACAA2	yes	yes	no
ACACA	yes	yes	yes
ACACB	yes	no	no
ACAD11	yes	yes	no
ACAD9	yes	no	no
ACADM	yes	yes	yes
ACADS	no	no	no
ACADVL	no	no	yes
ACAP2	no	yes	yes
ACAP3	yes	no	yes
ACAT1	yes	yes	no
ACAT2	yes	no	no
ACBD3	yes	yes	no
ACBD4	no	no	yes
ACBD5	yes	yes	yes
ACBD6	yes	yes	yes
ACBD7	no	no	no
ACCS	yes	no	no
ACE	yes	no	no
ACER2	yes	no	no
ACER3	yes	no	yes
ACIN1	yes	no	yes
ACKR3	yes	no	yes
ACKR4	no	no	yes
ACLY	yes	no	no
ACO1	no	no	no
ACO2	no	no	yes
ACOT1	no	no	no
ACOT2	no	no	no
ACOT7	yes	no	no
ACOT8	no	no	yes
ACOT9	yes	no	no
ACOX1	yes	no	yes
ACOX3	yes	no	yes
ACP5	no	no	yes
ACP6	no	no	no
ACPT	no	no	no
ACRBP	yes	no	yes
ACRV1	no	no	no
ACSBG1	no	no	no
ACSBG2	no	no	yes
ACSF2	yes	no	no
ACSF3	yes	no	yes
ACSL1	yes	yes	yes
ACSL3	yes	yes	yes
ACSL4	yes	no	yes
ACSL5	yes	no	no
ACSM1	no	no	no
ACSM4	no	no	yes
ACSS1	yes	no	yes
ACSS2	yes	no	no
ACTA2	yes	no	no
ACTB	yes	no	yes
ACTG1	no	yes	yes
ACTL10	yes	no	no
ACTL6A	yes	yes	no
ACTN1	no	yes	yes
ACTN4	yes	yes	yes
ACTR10	yes	no	yes
ACTR1A	no	no	no
ACTR1B	yes	no	yes
ACTR2	yes	yes	yes
ACTR3	yes	yes	yes
ACTR3B	no	yes	yes
ACTR5	yes	no	no
ACTR6	yes	no	no
ACTR8	yes	no	no
ACVR1	yes	no	yes
ACVR1B	yes	no	yes
ACVR2A	no	yes	yes
ACVR2B	yes	no	no
ACVR2B-AS1	no	no	no
ACY1	yes	yes	no
ACYP1	no	no	no
ACYP2	yes	no	yes
ADA	yes	no	yes
ADAL	yes	no	no
ADAM10	yes	yes	yes
ADAM11	no	no	no
ADAM15	yes	no	no
ADAM17	yes	yes	yes
ADAM19	yes	no	yes
ADAM22	yes	yes	yes
ADAM28	no	no	yes
ADAM9	yes	yes	no
ADAMTS13	no	no	no
ADAMTS6	yes	yes	yes
ADAMTS7	yes	no	no
ADAMTSL4	no	no	no
ADAP1	yes	no	yes
ADAP2	no	no	no
ADAR	yes	yes	yes
ADARB1	yes	no	yes
ADARB2	yes	no	yes
ADARB2-AS1	yes	no	yes
ADAT1	no	no	yes
ADAT2	yes	yes	yes
ADAT3	yes	no	yes
ADCK1	yes	no	no
ADCK2	yes	no	no
ADCK3	yes	yes	yes
ADCK5	no	no	no
ADCY10P1	no	no	no
ADCY3	yes	no	yes
ADCY6	no	no	yes
ADCY7	yes	no	yes
ADCY9	yes	yes	yes
ADD1	yes	yes	yes
ADD3	yes	yes	yes
ADD3-AS1	yes	no	yes
ADHFE1	no	no	no
ADI1	no	no	yes
ADIPOR1	yes	no	no
ADIPOR2	yes	yes	yes
ADK	yes	yes	yes
ADM	no	no	no
ADNP	no	no	no
ADNP-AS1	no	no	no
ADNP2	no	no	no
ADO	yes	yes	no
ADORA2A	yes	no	yes
ADPGK	yes	no	yes
ADPRHL1	no	no	yes
ADPRHL2	yes	no	no
ADPRM	yes	yes	yes
ADRB1	yes	no	yes
ADRB2	yes	no	yes
ADRBK1	yes	yes	yes
ADRBK2	yes	no	yes
ADSL	yes	yes	yes
ADSS	yes	yes	yes
ADTRP	no	no	yes
AEBP1	yes	no	yes
AEBP2	yes	yes	yes
AEN	yes	no	yes
AES	yes	no	no
AFAP1	no	no	yes
AFAP1L1	no	no	no
AFAP1L2	no	no	no
AFF1	yes	yes	yes
AFF2	yes	no	yes
AFF3	yes	yes	yes
AFF4	yes	yes	yes
AFG3L1P	no	no	no
AFG3L2	yes	yes	yes
AFTPH	yes	no	yes
AGA	yes	yes	yes
AGAP1	no	no	no
AGAP7P	no	no	yes
AGBL2	yes	no	no
AGBL3	yes	no	yes
AGFG1	no	no	yes
AGFG2	no	no	no
AGGF1	yes	no	no
AGK	yes	no	no
AGL	yes	yes	no
AGO1	no	no	no
AGO2	yes	yes	yes
AGO3	yes	yes	yes
AGO4	yes	no	yes
AGPAT2	yes	no	no
AGPAT3	yes	no	yes
AGPAT4	no	no	yes
AGPAT4-IT1	no	no	yes
AGPAT5	yes	yes	no
AGPS	yes	yes	no
AGRN	no	no	no
AGRP	no	no	yes
AGTPBP1	yes	yes	yes
AGTRAP	no	no	yes
AHCTF1	yes	yes	yes
AHCY	yes	no	yes
AHCYL1	yes	no	yes
AHCYL2	yes	no	no
AHDC1	yes	no	yes
AHI1	yes	yes	yes
AHNAK	yes	no	no
AHNAK2	no	no	no
AHR	yes	no	yes
AHRR	yes	no	no
AHSA1	yes	no	yes
AHSA2	yes	no	yes
AIF1	no	no	yes
AIF1L	no	no	no
AIG1	no	no	no
AIM1	yes	no	yes
AIMP1	no	no	yes
AIMP2	yes	no	no
AIP	yes	no	no
AIRE	no	no	no
AJUBA	yes	no	no
AK1	no	no	yes
AK2	no	yes	yes
AK3	yes	yes	yes
AK4	no	yes	no
AK5	yes	yes	yes
AK6	yes	yes	yes
AK7	no	no	no
AK8	no	no	yes
AK9	yes	no	yes
AKAP1	yes	no	no
AKAP10	yes	no	yes
AKAP11	yes	no	yes
AKAP12	no	no	no
AKAP13	yes	yes	yes
AKAP17A	no	no	no
AKAP2	yes	yes	yes
AKAP5	yes	no	no
AKAP7	yes	yes	yes
AKAP8	yes	no	yes
AKAP8L	yes	yes	no
AKAP9	yes	yes	no
AKIP1	yes	no	yes
AKIRIN1	yes	no	yes
AKIRIN2	no	yes	yes
AKNA	yes	yes	yes
AKR1A1	yes	yes	yes
AKR1B1	yes	no	yes
AKR1C3	no	no	yes
AKR1C6P	no	no	yes
AKR7A2	no	no	no
AKR7A2P1	no	no	no
AKR7A3	no	no	no
AKT2	yes	no	yes
AKT3	yes	yes	yes
AKTIP	yes	no	yes
ALAD	no	no	no
ALAS1	no	no	yes
ALCAM	yes	yes	yes
ALDH16A1	no	no	no
ALDH18A1	yes	yes	no
ALDH1A1	no	no	yes
ALDH1A3	yes	yes	no
ALDH1B1	no	no	no
ALDH2	yes	no	yes
ALDH3A2	yes	yes	yes
ALDH3B1	no	no	yes
ALDH4A1	yes	no	yes
ALDH5A1	yes	no	yes
ALDH7A1	yes	no	no
ALDH8A1	no	no	yes
ALDH9A1	yes	yes	yes
ALDOA	yes	yes	yes
ALDOC	yes	no	no
ALG1	yes	no	no
ALG10	no	no	no
ALG10B	no	no	yes
ALG11	yes	no	no
ALG12	yes	no	no
ALG13	yes	no	yes
ALG1L2	no	no	yes
ALG1L9P	no	no	yes
ALG2	yes	yes	yes
ALG5	no	no	yes
ALG6	yes	yes	no
ALG8	yes	no	no
ALG9	yes	no	yes
ALKBH2	yes	no	no
ALKBH3	no	no	yes
ALKBH4	no	no	no
ALKBH5	yes	yes	yes
ALKBH7	yes	no	no
ALKBH8	yes	yes	yes
ALMS1	yes	no	no
ALOX12	no	no	yes
ALOX5	no	no	yes
ALOX5AP	yes	yes	yes
ALPK1	no	no	yes
ALPK3	no	no	no
ALS2	yes	no	no
ALS2CL	no	no	no
ALX3	no	no	no
AMACR	yes	no	yes
AMBP	no	no	yes
AMBRA1	no	no	yes
AMD1	yes	yes	yes
AMDHD2	yes	no	yes
AMFR	yes	no	yes
AMICA1	no	no	yes
AMIGO3	yes	no	no
AMMECR1	yes	yes	yes
AMMECR1L	no	no	no
AMN	no	no	yes
AMN1	yes	no	yes
AMOT	no	no	no
AMOTL1	yes	yes	no
AMPD2	yes	no	yes
AMPD3	yes	no	yes
AMZ1	yes	no	no
AMZ2	yes	no	yes
AMZ2P1	yes	no	yes
ANAPC1	yes	no	yes
ANAPC10	yes	yes	no
ANAPC11	yes	no	no
ANAPC15	no	no	no
ANAPC16	no	no	yes
ANAPC2	yes	no	no
ANAPC4	yes	no	no
ANAPC5	yes	yes	yes
ANAPC7	yes	no	yes
ANGEL1	yes	no	no
ANGEL2	yes	yes	yes
ANGPTL1	no	no	yes
ANGPTL2	yes	no	yes
ANGPTL3	no	no	yes
ANGPTL6	no	no	yes
ANK1	yes	no	yes
ANK2	no	no	yes
ANKAR	yes	no	yes
ANKDD1A	yes	no	yes
ANKEF1	yes	no	yes
ANKFY1	yes	no	no
ANKH	yes	no	yes
ANKHD1	yes	yes	yes
ANKLE1	yes	no	yes
ANKLE2	yes	no	yes
ANKRA2	yes	no	no
ANKRD10	yes	no	yes
ANKRD11	yes	yes	yes
ANKRD12	yes	yes	yes
ANKRD13A	yes	no	yes
ANKRD13B	no	no	no
ANKRD13C	yes	yes	yes
ANKRD13D	yes	yes	yes
ANKRD17	yes	yes	yes
ANKRD18B	yes	no	no
ANKRD19P	no	no	no
ANKRD23	no	no	no
ANKRD26	yes	yes	yes
ANKRD27	yes	no	no
ANKRD28	yes	yes	yes
ANKRD33B	yes	no	yes
ANKRD36	yes	yes	no
ANKRD36B	yes	yes	no
ANKRD36BP2	no	no	yes
ANKRD37	yes	yes	yes
ANKRD39	no	no	no
ANKRD40	yes	yes	yes
ANKRD42	yes	no	yes
ANKRD44	yes	yes	yes
ANKRD44-IT1	yes	yes	yes
ANKRD46	yes	yes	yes
ANKRD49	yes	no	no
ANKRD50	yes	no	yes
ANKRD52	yes	no	no
ANKRD54	yes	no	no
ANKRD6	no	no	yes
ANKRD61	no	no	no
ANKRD9	yes	no	no
ANKS1A	yes	yes	yes
ANKS3	yes	no	no
ANKS6	no	no	no
ANO2	no	no	no
ANO6	yes	yes	yes
ANP32A	no	yes	yes
ANP32B	yes	yes	no
ANP32E	yes	yes	yes
ANPEP	yes	no	yes
ANTXR1	no	no	no
ANTXR2	yes	no	yes
ANTXRL	yes	no	no
ANTXRLP1	no	no	no
ANXA1	no	no	yes
ANXA11	yes	no	yes
ANXA2	no	yes	yes
ANXA4	yes	yes	yes
ANXA5	no	yes	no
ANXA6	yes	no	yes
ANXA7	yes	yes	yes
AOAH	no	no	yes
AOX1	no	no	yes
AOX2P	yes	no	yes
AP1AR	no	yes	yes
AP1B1	yes	no	yes
AP1G1	yes	no	yes
AP1M1	yes	no	no
AP1S1	no	no	no
AP1S2	yes	no	yes
AP1S3	yes	no	yes
AP2A1	yes	no	no
AP2A2	no	yes	yes
AP2B1	no	yes	no
AP2S1	no	no	yes
AP3B1	yes	yes	no
AP3D1	no	no	yes
AP3M1	no	no	yes
AP3M2	yes	no	yes
AP3S1	yes	yes	yes
AP3S2	yes	no	no
AP4B1	yes	yes	yes
AP4B1-AS1	no	no	yes
AP4E1	yes	yes	yes
AP4S1	no	no	yes
AP5S1	yes	no	yes
AP5Z1	yes	no	yes
APAF1	no	no	no
APBB1	no	no	no
APBB1IP	yes	yes	yes
APBB2	yes	yes	yes
APBB3	no	no	no
APC	yes	yes	no
APC2	no	no	no
APCDD1	yes	no	yes
APEH	yes	no	no
APH1A	yes	no	no
APH1B	yes	no	yes
API5	yes	no	yes
APITD1	yes	no	no
APLF	yes	no	yes
APLP1	no	no	no
APLP2	yes	no	yes
APMAP	yes	yes	no
APOA1BP	yes	no	no
APOBEC3B	no	no	no
APOBEC3D	no	no	no
APOBEC3F	no	no	no
APOBEC3G	yes	no	yes
APOBEC3H	no	no	no
APOBR	yes	no	yes
APOE	no	no	no
APOL1	no	no	no
APOL2	no	no	no
APOL3	no	no	yes
APOL6	no	no	yes
APOLD1	yes	yes	no
APOO	yes	no	yes
APP	yes	yes	no
APPBP2	yes	yes	yes
APPL1	yes	yes	yes
APPL2	yes	no	yes
APRT	yes	no	no
APTX	no	no	yes
AQP1	no	no	no
AQP11	no	no	no
AQP5	no	no	no
AQR	no	no	no
ARAF	yes	no	no
ARAP1	yes	no	yes
ARCN1	yes	yes	yes
AREL1	no	no	no
ARF1	yes	no	yes
ARF3	no	no	no
ARF4	no	yes	yes
ARF5	yes	no	no
ARF6	yes	yes	yes
ARFGAP2	yes	no	yes
ARFGAP3	yes	no	yes
ARFGEF1	yes	yes	yes
ARFGEF2	no	no	yes
ARFIP1	no	no	yes
ARFIP2	no	no	yes
ARG2	no	no	yes
ARGLU1	yes	no	yes
ARHGAP1	yes	no	yes
ARHGAP10	no	yes	yes
ARHGAP11A	yes	yes	yes
ARHGAP11B	yes	yes	yes
ARHGAP12	yes	no	yes
ARHGAP15	yes	yes	yes
ARHGAP17	yes	yes	yes
ARHGAP18	yes	yes	yes
ARHGAP19	no	yes	yes
ARHGAP21	no	yes	yes
ARHGAP23	yes	no	yes
ARHGAP24	no	no	yes
ARHGAP25	yes	yes	yes
ARHGAP26	yes	yes	yes
ARHGAP27	yes	no	yes
ARHGAP30	yes	no	yes
ARHGAP31	yes	no	yes
ARHGAP32	yes	yes	no
ARHGAP33	yes	no	no
ARHGAP35	no	no	yes
ARHGAP39	no	no	yes
ARHGAP4	yes	no	yes
ARHGAP42	yes	no	yes
ARHGAP44	no	no	no
ARHGAP5	yes	yes	yes
ARHGAP5-AS1	no	no	no
ARHGDIA	yes	yes	yes
ARHGDIB	yes	yes	yes
ARHGEF1	yes	no	yes
ARHGEF10	no	no	yes
ARHGEF12	no	yes	yes
ARHGEF16	no	no	no
ARHGEF18	yes	yes	yes
ARHGEF2	yes	yes	yes
ARHGEF25	yes	no	yes
ARHGEF3	yes	yes	yes
ARHGEF34P	no	no	no
ARHGEF39	yes	no	no
ARHGEF5	no	no	no
ARHGEF6	yes	yes	yes
ARHGEF7	yes	no	yes
ARHGEF9	no	no	yes
ARID1A	yes	yes	yes
ARID1B	yes	yes	yes
ARID2	yes	yes	yes
ARID3A	yes	no	yes
ARID3B	yes	no	yes
ARID4A	yes	yes	yes
ARID4B	no	yes	yes
ARID5A	yes	yes	yes
ARID5B	yes	yes	yes
ARIH1	yes	yes	yes
ARIH2	yes	yes	no
ARL1	yes	yes	no
ARL11	yes	no	yes
ARL13B	no	no	yes
ARL14EP	yes	yes	yes
ARL15	yes	yes	yes
ARL17A	yes	no	yes
ARL2BP	yes	no	no
ARL3	yes	yes	yes
ARL4A	yes	no	no
ARL4C	no	no	yes
ARL4D	no	no	no
ARL5A	yes	yes	yes
ARL5B	yes	yes	no
ARL5C	no	no	yes
ARL6	yes	no	no
ARL6IP1	yes	yes	yes
ARL6IP4	yes	no	no
ARL6IP5	yes	yes	yes
ARL6IP6	yes	yes	yes
ARL8A	yes	no	yes
ARL8B	yes	yes	yes
ARL9	yes	no	yes
ARMC1	yes	no	no
ARMC10	yes	no	no
ARMC2	yes	no	yes
ARMC4	no	no	yes
ARMC5	yes	no	yes
ARMC7	yes	no	yes
ARMC8	yes	yes	yes
ARMC9	yes	no	yes
ARMCX1	no	no	yes
ARMCX3	no	no	yes
ARMCX4	no	no	no
ARNT	yes	yes	yes
ARNTL	no	no	yes
ARNTL2	yes	no	no
ARPC1A	yes	no	yes
ARPC1B	yes	no	yes
ARPC2	yes	yes	yes
ARPC3	yes	no	yes
ARPC4	yes	no	no
ARPC5	yes	yes	yes
ARPC5L	yes	no	yes
ARPP19	yes	yes	yes
ARPP21	yes	yes	yes
ARRB1	yes	no	no
ARRB2	yes	no	yes
ARRDC1	yes	no	no
ARRDC2	yes	no	yes
ARRDC3	no	no	yes
ARRDC3-AS1	yes	yes	yes
ARRDC4	yes	no	yes
ARRDC5	yes	no	yes
ARSA	yes	no	no
ARSB	yes	no	yes
ARSD	no	no	no
ARSG	yes	yes	yes
ARVCF	no	no	no
ASAH1	yes	yes	yes
ASAP1	yes	no	yes
ASAP2	yes	yes	yes
ASAP3	yes	no	no
ASB1	yes	no	no
ASB13	no	yes	no
ASB16	no	no	no
ASB16-AS1	yes	no	no
ASB2	no	no	yes
ASB3	yes	yes	no
ASB6	no	no	no
ASB7	yes	no	no
ASB8	yes	no	no
ASCC1	yes	no	yes
ASCC2	no	no	yes
ASCC3	yes	yes	yes
ASF1A	yes	yes	yes
ASGR1	no	no	no
ASH1L	yes	yes	yes
ASH1L-AS1	no	no	no
ASH2L	yes	yes	no
ASIC3	no	no	no
ASMTL	yes	yes	yes
ASNSD1	yes	no	no
ASPH	yes	yes	yes
ASPHD2	yes	no	yes
ASPM	yes	yes	yes
ASPRV1	no	no	yes
ASPSCR1	yes	no	no
ASRGL1	no	no	no
ASTE1	yes	no	yes
ASXL1	yes	no	yes
ASXL2	no	yes	yes
ATAD2	yes	yes	yes
ATAD2B	yes	yes	yes
ATAD3A	yes	no	yes
ATAD3B	yes	no	no
ATAD5	yes	yes	no
ATAT1	yes	no	no
ATE1	yes	yes	yes
ATF1	yes	no	yes
ATF3	yes	no	yes
ATF4	yes	yes	yes
ATF6	yes	no	no
ATF7	yes	yes	yes
ATF7IP	yes	yes	yes
ATF7IP2	yes	no	yes
ATG10	yes	no	yes
ATG101	yes	no	no
ATG13	yes	no	no
ATG14	no	no	no
ATG16L1	yes	no	yes
ATG16L2	yes	yes	yes
ATG2A	yes	no	no
ATG2B	yes	no	yes
ATG3	yes	yes	yes
ATG4C	yes	yes	yes
ATG4D	no	no	no
ATG5	yes	yes	yes
ATG7	yes	no	yes
ATG9A	yes	no	no
ATIC	yes	yes	no
ATL1	yes	no	yes
ATL2	yes	yes	yes
ATL3	yes	no	no
ATM	yes	yes	yes
ATMIN	yes	no	no
ATN1	no	no	no
ATOH8	no	no	no
ATOX1	no	no	yes
ATP10A	yes	no	no
ATP10D	yes	yes	yes
ATP11A	yes	no	yes
ATP11A-AS1	no	no	yes
ATP11B	yes	yes	yes
ATP13A1	yes	no	no
ATP13A2	no	no	yes
ATP1A1	yes	no	yes
ATP1A1-AS1	yes	no	no
ATP1A3	no	no	no
ATP1B1	no	no	no
ATP1B3	yes	yes	yes
ATP2A2	yes	yes	yes
ATP2A3	yes	no	yes
ATP2B4	yes	yes	yes
ATP2C1	yes	yes	yes
ATP5A1	yes	yes	yes
ATP5B	yes	yes	yes
ATP5D	yes	no	no
ATP5E	yes	yes	no
ATP5EP2	no	no	no
ATP5G1	no	no	no
ATP5G2	yes	yes	no
ATP5G3	yes	yes	yes
ATP5H	yes	no	no
ATP5I	no	no	yes
ATP5J2	yes	no	no
ATP5L	yes	no	no
ATP5O	yes	no	no
ATP5S	yes	no	yes
ATP5SL	no	no	no
ATP6AP1L	no	no	yes
ATP6AP2	no	no	no
ATP6V0A1	no	no	yes
ATP6V0A2	yes	no	no
ATP6V0B	no	no	yes
ATP6V0C	yes	no	yes
ATP6V0D1	yes	no	yes
ATP6V0E1	no	no	yes
ATP6V0E2	no	no	no
ATP6V0E2-AS1	no	no	yes
ATP6V1A	no	no	yes
ATP6V1B2	yes	no	yes
ATP6V1C1	yes	yes	yes
ATP6V1C2	no	no	yes
ATP6V1D	yes	yes	yes
ATP6V1E1	yes	no	no
ATP6V1E2	no	no	yes
ATP6V1G1	yes	no	yes
ATP6V1G3	yes	no	yes
ATP6V1H	yes	no	yes
ATP7A	no	no	no
ATP7B	no	no	no
ATP8A1	yes	yes	yes
ATP8A2	no	no	no
ATP8B2	yes	no	no
ATP8B3	yes	no	no
ATP8B4	no	yes	yes
ATP9B	yes	yes	yes
ATPAF1	yes	no	no
ATPAF2	no	no	no
ATPIF1	no	yes	yes
ATR	yes	no	yes
ATRAID	yes	yes	yes
ATRIP	yes	no	no
ATRN	yes	no	yes
ATRNL1	no	yes	no
ATRX	no	no	yes
ATXN1	yes	yes	yes
ATXN10	yes	yes	yes
ATXN1L	yes	no	no
ATXN2	yes	yes	yes
ATXN2L	yes	no	no
ATXN3	yes	no	yes
ATXN7	yes	yes	yes
ATXN7L1	yes	yes	yes
ATXN7L2	yes	no	yes
ATXN7L3	yes	no	no
ATXN7L3B	yes	no	yes
AUH	yes	no	yes
AUNIP	yes	no	no
AUP1	yes	yes	yes
AURKAIP1	yes	no	yes
AURKB	yes	no	no
AURKC	no	no	yes
AUTS2	yes	yes	yes
AVEN	yes	yes	no
AVL9	yes	no	yes
AVPI1	yes	no	no
AVPR2	no	no	yes
AXIN1	no	no	yes
AXIN2	no	no	no
AZI2	yes	no	yes
AZIN1	yes	yes	yes
AZIN2	yes	no	yes
AZU1	no	no	yes
B2M	yes	no	yes
B3GALNT1	yes	no	yes
B3GALNT2	no	yes	yes
B3GALT4	yes	yes	no
B3GAT3	yes	no	no
B3GNT2	yes	yes	yes
B3GNT4	no	no	no
B3GNT5	no	no	yes
B3GNT7	no	no	no
B3GNTL1	yes	no	yes
B4GALNT3	no	no	no
B4GALT1	yes	yes	no
B4GALT1-AS1	yes	no	yes
B4GALT3	yes	no	yes
B4GALT4	yes	yes	yes
B4GALT5	yes	no	yes
B4GALT6	yes	no	yes
B4GALT7	yes	no	yes
B9D1	yes	no	no
BAALC	yes	no	no
BABAM1	no	no	yes
BACE1	no	no	no
BACE1-AS	no	no	no
BACH1	yes	yes	yes
BACH2	yes	yes	yes
BAG1	yes	yes	no
BAG2	yes	yes	yes
BAG3	yes	no	no
BAG4	yes	yes	yes
BAG5	yes	no	no
BAG6	yes	yes	yes
BAHCC1	no	yes	yes
BAHD1	yes	no	no
BAIAP2	no	no	no
BAIAP2-AS1	no	no	no
BAIAP2L1	no	no	no
BAIAP2L2	no	no	no
BAIAP3	no	no	no
BAK1	yes	no	no
BAMBI	no	no	yes
BANK1	yes	yes	yes
BANP	yes	no	yes
BAP1	yes	no	yes
BARD1	yes	yes	yes
BASP1	no	no	yes
BATF	yes	no	yes
BATF3	no	no	yes
BAX	yes	no	yes
BAZ1A	yes	yes	yes
BAZ1B	yes	yes	yes
BAZ2A	yes	no	yes
BAZ2B	no	no	yes
BBC3	yes	no	no
BBS10	yes	no	yes
BBS12	no	no	yes
BBS2	yes	no	no
BBS4	yes	no	yes
BBS5	yes	no	no
BBS7	no	no	no
BBX	yes	yes	yes
BCAP29	yes	yes	yes
BCAP31	yes	no	no
BCAR1	no	no	yes
BCAR3	yes	no	yes
BCAS2	no	no	yes
BCAS3	no	no	yes
BCAS4	yes	yes	yes
BCAT1	yes	yes	yes
BCAT2	yes	no	no
BCDIN3D	yes	no	no
BCKDHA	no	no	yes
BCKDHB	yes	no	yes
BCKDK	no	no	no
BCL10	yes	no	yes
BCL11A	no	yes	yes
BCL11B	no	no	yes
BCL2	yes	yes	yes
BCL2A1	no	no	yes
BCL2L1	yes	no	yes
BCL2L11	yes	yes	no
BCL2L12	yes	no	no
BCL2L13	yes	yes	yes
BCL3	yes	no	yes
BCL6	yes	yes	yes
BCL6B	no	no	no
BCL7A	yes	yes	yes
BCL7B	yes	no	yes
BCL9	yes	no	yes
BCL9L	yes	no	yes
BCLAF1	yes	yes	yes
BCO2	no	no	yes
BCOR	yes	no	yes
BCORL1	no	no	yes
BCR	yes	no	yes
BDH1	yes	no	yes
BDP1	no	no	yes
BEGAIN	no	no	yes
BEND3	yes	no	no
BEND4	no	yes	no
BEND5	yes	no	yes
BET1	no	no	yes
BFAR	yes	no	yes
BHLHE40	yes	no	yes
BHLHE40-AS1	yes	no	yes
BICD1	yes	yes	yes
BICD2	yes	no	yes
BID	yes	yes	yes
BIK	yes	no	yes
BIN1	yes	no	yes
BIN2	yes	yes	yes
BIN3	no	no	yes
BIN3-IT1	no	no	no
BIRC2	yes	yes	yes
BIRC3	yes	no	yes
BIRC5	yes	no	no
BIRC6	yes	yes	yes
BLACE	no	no	yes
BLCAP	yes	no	yes
BLK	yes	yes	yes
BLM	yes	yes	yes
BLMH	yes	no	no
BLNK	yes	no	yes
BLOC1S1	yes	no	yes
BLOC1S2	no	no	no
BLOC1S3	yes	no	no
BLOC1S4	yes	yes	yes
BLOC1S6	yes	yes	yes
BLVRA	yes	no	no
BLVRB	no	no	yes
BLZF1	no	no	yes
BMF	yes	yes	yes
BMI1	yes	no	yes
BMP1	yes	no	no
BMP2	yes	no	yes
BMP2K	yes	yes	yes
BMP3	yes	no	yes
BMP8A	no	no	no
BMP8B	no	no	no
BMPR2	yes	yes	yes
BMS1	yes	no	no
BMS1P20	no	no	yes
BMS1P4	yes	no	yes
BNIP1	yes	no	no
BNIP2	yes	no	yes
BNIP3	no	no	no
BNIP3L	yes	no	yes
BOD1	no	no	yes
BOLA1	yes	no	no
BOLA3	yes	no	yes
BOP1	yes	no	no
BORA	yes	no	no
BPGM	yes	no	yes
BPHL	yes	no	no
BPTF	yes	yes	yes
BRAF	yes	yes	yes
BRAP	yes	no	no
BRAT1	yes	no	yes
BRCA2	yes	no	yes
BRCC3	yes	no	no
BRD1	yes	yes	yes
BRD2	yes	yes	yes
BRD3	yes	no	yes
BRD4	no	yes	yes
BRD7	yes	no	no
BRD9	no	no	no
BRE	yes	yes	yes
BRE-AS1	no	no	yes
BRF1	no	yes	yes
BRF2	yes	no	yes
BRI3	no	no	yes
BRI3BP	yes	no	yes
BRINP2	no	no	no
BRIP1	yes	yes	yes
BRK1	yes	no	yes
BRMS1	yes	no	no
BRMS1L	yes	no	yes
BROX	yes	yes	no
BRPF1	yes	no	yes
BRPF3	yes	no	no
BRWD1	yes	yes	yes
BRWD3	no	no	yes
BSCL2	yes	no	yes
BSDC1	no	no	no
BSG	yes	no	yes
BSPRY	no	no	yes
BST1	yes	no	yes
BST2	no	no	no
BTAF1	yes	yes	no
BTBD10	yes	no	no
BTBD11	yes	no	yes
BTBD19	yes	yes	yes
BTBD3	no	no	yes
BTBD6	yes	no	no
BTBD7	yes	yes	yes
BTBD8	yes	no	yes
BTBD9	yes	no	yes
BTD	yes	yes	yes
BTF3	yes	no	yes
BTF3L4	no	no	no
BTG1	yes	yes	yes
BTG2	yes	no	yes
BTG3	yes	yes	yes
BTK	yes	no	yes
BTLA	no	no	yes
BTN2A1	yes	no	yes
BTN2A2	yes	no	no
BTN2A3P	yes	no	no
BTN3A1	no	yes	no
BTN3A2	no	yes	no
BTN3A3	no	no	yes
BTNL9	no	no	no
BTRC	yes	no	yes
BUB1	yes	yes	yes
BUB1B	yes	yes	no
BUB3	no	yes	yes
BUD13	yes	no	yes
BVES	yes	no	no
BYSL	yes	no	no
BZRAP1-AS1	yes	no	yes
BZW2	yes	no	yes
C10orf10	no	no	no
C10orf111	yes	no	yes
C10orf12	yes	no	yes
C10orf128	yes	no	yes
C10orf131	yes	no	no
C10orf25	yes	yes	yes
C10orf32	yes	no	no
C10orf54	no	no	yes
C10orf71	no	no	yes
C10orf76	yes	no	yes
C10orf88	yes	no	no
C11orf1	yes	no	no
C11orf21	no	no	no
C11orf24	yes	no	yes
C11orf30	yes	yes	yes
C11orf31	yes	no	yes
C11orf45	yes	no	no
C11orf49	no	no	yes
C11orf57	no	no	no
C11orf58	yes	yes	yes
C11orf63	no	no	yes
C11orf73	no	yes	no
C11orf74	yes	no	no
C11orf80	no	yes	no
C11orf84	yes	no	no
C11orf94	no	no	no
C11orf95	yes	no	no
C11orf96	yes	no	no
C12orf10	yes	no	yes
C12orf29	yes	yes	no
C12orf4	yes	yes	yes
C12orf45	yes	no	yes
C12orf49	yes	yes	yes
C12orf57	yes	yes	yes
C12orf65	no	no	no
C12orf66	yes	no	yes
C12orf73	yes	yes	yes
C12orf75	yes	no	yes
C12orf76	yes	no	yes
C12orf79	no	no	no
C14orf1	no	no	no
C14orf142	no	no	yes
C14orf159	yes	no	no
C14orf166	yes	no	yes
C14orf169	yes	no	no
C14orf2	no	no	yes
C14orf28	yes	no	no
C14orf80	yes	no	yes
C14orf93	yes	yes	yes
C15orf39	yes	no	yes
C15orf40	yes	yes	no
C15orf52	yes	no	no
C15orf57	yes	no	yes
C15orf61	no	yes	yes
C15orf62	yes	no	yes
C16orf45	no	no	yes
C16orf46	yes	no	no
C16orf52	yes	no	no
C16orf54	yes	no	yes
C16orf58	yes	no	yes
C16orf59	yes	no	no
C16orf62	no	no	no
C16orf70	yes	no	yes
C16orf72	yes	yes	yes
C16orf74	yes	no	yes
C16orf86	no	no	no
C16orf87	yes	yes	no
C16orf91	yes	no	yes
C16orf95	no	no	yes
C17orf51	no	no	no
C17orf53	yes	no	yes
C17orf58	yes	yes	no
C17orf59	yes	no	no
C17orf62	yes	no	yes
C17orf67	yes	yes	yes
C17orf75	yes	yes	yes
C17orf80	yes	no	no
C17orf85	yes	no	yes
C17orf89	no	no	no
C17orf96	yes	no	no
C17orf97	no	no	yes
C18orf21	yes	no	yes
C18orf25	yes	yes	yes
C18orf32	yes	yes	yes
C18orf54	yes	yes	no
C18orf8	yes	no	yes
C19orf12	yes	no	no
C19orf24	yes	no	yes
C19orf25	no	no	no
C19orf35	yes	yes	yes
C19orf38	no	no	no
C19orf43	yes	no	no
C19orf47	yes	no	yes
C19orf48	yes	no	yes
C19orf52	no	no	no
C19orf60	yes	no	yes
C19orf66	no	no	no
C19orf68	no	no	no
C19orf73	no	no	no
C19orf84	yes	no	yes
C1D	no	no	yes
C1GALT1	yes	no	yes
C1GALT1C1	no	no	yes
C1orf101	yes	no	yes
C1orf123	yes	no	yes
C1orf131	yes	no	yes
C1orf145	no	no	yes
C1orf159	no	no	no
C1orf162	yes	no	yes
C1orf186	no	no	yes
C1orf198	yes	no	yes
C1orf21	yes	yes	yes
C1orf220	no	no	yes
C1orf228	no	no	yes
C1orf35	yes	no	no
C1orf50	yes	yes	yes
C1orf52	yes	no	yes
C1orf54	no	no	no
C1orf56	no	no	no
C1orf74	no	no	no
C1QBP	yes	no	no
C1QL1	no	no	no
C1QL3	yes	no	no
C1QTNF3-AMACR	no	no	no
C1QTNF4	yes	no	no
C1QTNF6	yes	no	no
C1RL	no	no	no
C1RL-AS1	no	no	no
C20orf194	yes	no	yes
C20orf196	no	no	yes
C20orf197	no	no	yes
C20orf24	yes	no	yes
C20orf27	yes	no	no
C20orf96	yes	no	no
C21orf2	yes	no	no
C21orf33	yes	no	yes
C21orf58	no	no	no
C21orf59	yes	no	no
C21orf91	yes	yes	yes
C22orf23	no	no	no
C22orf29	no	no	no
C22orf34	no	no	no
C22orf39	yes	no	yes
C2CD2	no	no	yes
C2CD2L	yes	no	no
C2CD5	yes	yes	yes
C2orf27A	yes	yes	no
C2orf42	yes	yes	yes
C2orf44	yes	no	no
C2orf48	no	no	no
C2orf49	no	no	no
C2orf68	yes	no	no
C2orf69	yes	yes	yes
C2orf76	yes	yes	yes
C3AR1	no	no	yes
C3orf17	yes	no	yes
C3orf20	no	no	no
C3orf33	yes	no	no
C3orf52	no	no	yes
C3orf58	yes	yes	yes
C3orf62	yes	no	no
C3orf67	no	no	yes
C3orf70	yes	no	no
C4orf27	no	no	yes
C4orf29	yes	yes	no
C4orf3	yes	yes	yes
C4orf32	yes	yes	yes
C4orf36	yes	no	yes
C4orf46	yes	no	yes
C4orf48	no	no	no
C5AR1	no	no	no
C5orf15	yes	no	yes
C5orf22	yes	yes	no
C5orf24	yes	yes	yes
C5orf28	yes	yes	yes
C5orf30	yes	yes	yes
C5orf34	yes	yes	yes
C5orf42	yes	yes	yes
C5orf45	yes	yes	no
C5orf51	yes	yes	yes
C5orf56	yes	yes	yes
C5orf63	yes	no	no
C5orf66	no	no	no
C6orf1	yes	yes	yes
C6orf106	yes	yes	yes
C6orf120	yes	yes	no
C6orf132	no	no	no
C6orf136	no	no	no
C6orf165	yes	no	no
C6orf203	yes	yes	yes
C6orf226	yes	no	yes
C6orf25	yes	no	yes
C6orf47	yes	no	yes
C6orf48	yes	no	yes
C6orf62	yes	no	yes
C6orf89	no	no	yes
C6orf99	no	no	yes
C7orf13	yes	no	no
C7orf25	yes	no	yes
C7orf26	yes	no	no
C7orf31	yes	no	no
C7orf43	yes	no	no
C7orf49	yes	no	yes
C7orf50	yes	no	no
C7orf57	no	no	no
C7orf60	no	no	no
C7orf61	no	no	no
C7orf73	yes	no	no
C8orf33	no	no	yes
C8orf37	no	no	no
C8orf76	yes	yes	no
C8orf82	yes	no	no
C8orf88	yes	yes	yes
C9orf114	yes	no	no
C9orf142	yes	no	no
C9orf156	yes	no	yes
C9orf16	yes	no	no
C9orf3	no	no	yes
C9orf40	yes	yes	no
C9orf64	no	yes	no
C9orf69	yes	no	yes
C9orf72	yes	no	yes
C9orf85	no	no	no
C9orf89	yes	no	yes
C9orf9	yes	no	yes
C9orf91	yes	no	yes
CA11	no	no	yes
CA13	no	no	yes
CA5B	yes	no	yes
CA5BP1	yes	no	yes
CA8	no	no	yes
CA9	no	no	no
CAAP1	yes	yes	yes
CAB39	yes	yes	yes
CAB39L	no	no	yes
CABIN1	yes	no	no
CABLES1	yes	no	yes
CABLES2	yes	no	no
CABP7	no	no	yes
CACFD1	no	no	yes
CACHD1	yes	yes	no
CACNA1A	no	no	no
CACNA1C	no	no	no
CACNA1C-AS1	no	no	no
CACNA1C-AS2	no	no	yes
CACNA1F	no	no	no
CACNA2D2	no	no	no
CACNA2D4	yes	no	no
CACNB1	yes	no	no
CACNB2	no	no	yes
CACNB3	yes	yes	yes
CACNB4	no	yes	yes
CACTIN	yes	no	yes
CACUL1	yes	no	yes
CACYBP	yes	yes	yes
CAD	yes	no	no
CALCOCO1	no	no	no
CALCOCO2	yes	no	yes
CALHM2	yes	no	no
CALM1	yes	yes	yes
CALM2	no	yes	yes
CALML4	no	no	yes
CALML6	yes	no	no
CALR	yes	no	yes
CALU	yes	yes	yes
CAMK1	yes	no	yes
CAMK1D	yes	yes	yes
CAMK2B	no	no	yes
CAMK2D	yes	yes	yes
CAMK2G	yes	no	yes
CAMK4	no	no	no
CAMKK1	yes	no	yes
CAMKK2	yes	no	yes
CAMLG	yes	yes	no
CAMP	no	no	no
CAMSAP1	yes	no	no
CAMSAP2	yes	yes	no
CAMTA1	yes	no	yes
CAMTA2	no	no	no
CAND1	yes	yes	yes
CAND2	no	no	no
CANT1	yes	no	yes
CANX	yes	yes	yes
CAP1	yes	no	yes
CAP2	yes	no	yes
CAPG	yes	no	yes
CAPN1	no	no	no
CAPN10-AS1	yes	no	no
CAPN11	no	no	yes
CAPN13	no	no	yes
CAPN14	yes	no	yes
CAPN2	no	no	yes
CAPN3	yes	no	yes
CAPN5	yes	no	no
CAPN7	yes	yes	yes
CAPNS1	yes	no	yes
CAPRIN1	yes	yes	yes
CAPRIN2	yes	no	no
CAPS	no	no	no
CAPS2	no	no	no
CAPSL	yes	no	yes
CAPZA2	yes	no	yes
CAPZB	yes	no	yes
CARD11	yes	no	yes
CARD14	no	no	no
CARD6	yes	no	no
CARD8	yes	no	yes
CARHSP1	yes	yes	yes
CARKD	yes	no	yes
CARM1	no	no	no
CARNS1	yes	no	no
CARS	yes	no	no
CARS2	yes	no	yes
CASC15	yes	no	yes
CASC3	yes	no	yes
CASC4	yes	yes	no
CASC5	yes	yes	no
CASD1	yes	yes	no
CASK	no	yes	no
CASKIN2	yes	no	no
CASP10	no	no	yes
CASP2	yes	no	yes
CASP3	yes	yes	yes
CASP4	no	no	yes
CASP6	yes	yes	no
CASP7	yes	no	yes
CASP8	yes	yes	yes
CASP8AP2	no	no	no
CASP9	yes	no	no
CAST	yes	no	yes
CASZ1	yes	no	no
CAT	yes	yes	yes
CATSPER2	no	no	no
CATSPERG	yes	no	no
CAV1	yes	no	no
CBFA2T2	no	no	yes
CBFA2T3	yes	no	yes
CBFB	yes	yes	yes
CBL	yes	no	yes
CBLB	yes	yes	yes
CBLL1	yes	no	yes
CBR1	no	no	yes
CBR3	yes	no	no
CBR3-AS1	yes	no	yes
CBR4	yes	yes	yes
CBWD2	no	no	yes
CBWD5	no	yes	no
CBX1	yes	no	no
CBX2	yes	no	no
CBX3	yes	no	yes
CBX3P2	no	no	yes
CBX4	yes	no	yes
CBX6	yes	no	yes
CBX7	yes	no	no
CBX8	yes	no	no
CBY1	no	no	no
CC2D1A	no	no	no
CC2D1B	yes	no	yes
CC2D2A	no	no	no
CC2D2B	yes	no	yes
CCAR1	yes	no	no
CCAR2	yes	no	no
CCDC102A	yes	no	yes
CCDC109B	yes	yes	yes
CCDC112	yes	no	no
CCDC114	yes	no	yes
CCDC115	yes	no	no
CCDC117	yes	no	yes
CCDC12	yes	no	yes
CCDC120	no	no	no
CCDC124	no	no	yes
CCDC125	yes	no	no
CCDC126	yes	no	yes
CCDC13	no	no	yes
CCDC130	no	no	yes
CCDC134	yes	yes	yes
CCDC136	yes	no	no
CCDC138	yes	yes	yes
CCDC14	yes	yes	yes
CCDC146	yes	no	yes
CCDC15	yes	no	no
CCDC150	yes	no	no
CCDC152	no	yes	yes
CCDC154	no	no	yes
CCDC159	yes	no	no
CCDC167	yes	no	no
CCDC17	no	no	yes
CCDC171	no	no	no
CCDC174	no	no	yes
CCDC18	no	no	yes
CCDC182	yes	yes	no
CCDC24	yes	no	no
CCDC25	no	no	no
CCDC3	no	no	yes
CCDC34	yes	yes	no
CCDC42B	no	no	no
CCDC43	no	no	no
CCDC47	yes	yes	yes
CCDC50	yes	yes	yes
CCDC53	yes	no	no
CCDC57	no	no	yes
CCDC6	yes	yes	yes
CCDC61	no	no	no
CCDC62	yes	no	no
CCDC64	yes	no	no
CCDC66	no	no	yes
CCDC69	yes	no	yes
CCDC7	yes	yes	yes
CCDC71L	yes	no	yes
CCDC74A	no	no	yes
CCDC77	yes	yes	yes
CCDC81	no	no	yes
CCDC82	yes	no	no
CCDC84	yes	no	no
CCDC85B	yes	no	no
CCDC85C	no	no	no
CCDC88A	yes	yes	yes
CCDC88B	yes	no	no
CCDC88C	yes	no	yes
CCDC9	yes	no	no
CCDC90B	no	no	yes
CCDC91	no	no	yes
CCDC92	yes	no	no
CCDC93	no	no	no
CCDC94	no	no	no
CCDC97	yes	yes	yes
CCL25	no	no	no
CCL28	no	yes	yes
CCL3L1	no	no	yes
CCL5	no	no	yes
CCM2	yes	no	yes
CCNA1	no	no	yes
CCNA2	yes	yes	no
CCNB1	yes	yes	no
CCNB1IP1	yes	no	yes
CCNB2	yes	yes	yes
CCNC	yes	yes	no
CCND1	no	no	no
CCND2	yes	no	yes
CCND3	yes	yes	yes
CCNDBP1	yes	yes	no
CCNE1	no	no	yes
CCNE2	yes	yes	yes
CCNF	yes	no	no
CCNG1	yes	no	yes
CCNG2	yes	no	yes
CCNH	yes	yes	no
CCNI	yes	no	yes
CCNJ	yes	yes	yes
CCNJL	yes	no	yes
CCNK	no	no	no
CCNL1	yes	yes	yes
CCNL2	yes	no	no
CCNT1	yes	no	no
CCNT2	yes	yes	yes
CCNY	yes	no	yes
CCNYL1	yes	yes	yes
CCPG1	yes	yes	yes
CCR1	yes	no	yes
CCR10	yes	no	no
CCR6	no	no	yes
CCR7	yes	no	yes
CCRL2	no	no	yes
CCSAP	yes	yes	yes
CCSER2	yes	no	yes
CCT2	yes	no	yes
CCT3	yes	no	no
CCT4	yes	no	no
CCT5	yes	yes	yes
CCT6A	yes	yes	yes
CCT6B	yes	no	yes
CCT6P1	yes	no	no
CCT6P3	no	yes	no
CCT7	yes	no	no
CCT8	yes	yes	yes
CCZ1	yes	no	no
CCZ1B	yes	no	yes
CD14	yes	no	yes
CD163	no	no	yes
CD163L1	no	no	no
CD164	yes	yes	yes
CD180	no	no	yes
CD19	yes	no	yes
CD1A	no	no	yes
CD1C	yes	no	yes
CD1D	yes	no	yes
CD2	no	no	no
CD200	yes	no	yes
CD22	yes	no	yes
CD226	no	no	yes
CD24	yes	no	no
CD244	yes	yes	yes
CD247	yes	no	yes
CD248	yes	no	yes
CD27	yes	no	yes
CD274	yes	no	yes
CD2AP	yes	yes	yes
CD2BP2	no	no	yes
CD300A	yes	no	yes
CD320	yes	yes	yes
CD34	yes	no	yes
CD36	no	no	yes
CD37	yes	no	yes
CD38	yes	no	yes
CD3E	yes	no	yes
CD4	no	no	no
CD40	no	no	yes
CD44	yes	yes	yes
CD46	yes	yes	no
CD47	yes	yes	yes
CD48	yes	no	yes
CD5	yes	no	yes
CD53	yes	no	yes
CD55	yes	no	yes
CD58	yes	no	yes
CD59	yes	no	no
CD63	yes	no	yes
CD69	yes	no	yes
CD7	yes	no	yes
CD70	yes	no	yes
CD72	yes	no	yes
CD74	yes	no	yes
CD79A	yes	no	yes
CD79B	yes	no	yes
CD81-AS1	yes	yes	no
CD82	yes	no	yes
CD83	yes	no	yes
CD84	yes	no	no
CD86	yes	no	yes
CD9	yes	yes	yes
CD93	yes	no	yes
CD96	no	yes	yes
CD99	yes	no	yes
CD99P1	yes	no	yes
CDADC1	yes	no	yes
CDAN1	yes	no	no
CDC123	yes	yes	yes
CDC14A	yes	no	yes
CDC16	no	no	no
CDC20	yes	no	no
CDC23	yes	no	no
CDC25A	yes	yes	yes
CDC25B	yes	no	no
CDC25C	yes	no	yes
CDC26	yes	no	no
CDC27	yes	yes	yes
CDC34	yes	no	no
CDC37	yes	no	yes
CDC37L1	yes	no	yes
CDC42	yes	yes	yes
CDC42BPB	no	no	no
CDC42BPG	yes	no	yes
CDC42EP2	no	no	yes
CDC42EP3	yes	yes	yes
CDC42EP4	yes	no	no
CDC42EP5	no	no	yes
CDC42SE1	yes	yes	yes
CDC42SE2	yes	yes	yes
CDC45	yes	no	yes
CDC5L	no	no	yes
CDC6	yes	no	yes
CDC7	yes	no	yes
CDC73	yes	yes	yes
CDCA3	yes	no	yes
CDCA4	yes	yes	yes
CDCA5	yes	no	no
CDCA7	yes	yes	yes
CDCA7L	yes	no	yes
CDCA8	yes	no	no
CDCP1	no	no	yes
CDH23	yes	no	yes
CDH24	yes	no	no
CDHR2	yes	no	no
CDHR3	yes	no	yes
CDIP1	no	no	no
CDIPT	yes	no	no
CDK1	yes	yes	yes
CDK10	yes	no	no
CDK11A	yes	no	yes
CDK12	no	no	yes
CDK13	yes	yes	yes
CDK14	yes	yes	yes
CDK16	no	no	yes
CDK17	yes	yes	yes
CDK18	no	no	no
CDK19	yes	yes	yes
CDK2AP1	yes	yes	yes
CDK4	yes	no	no
CDK5R1	no	no	yes
CDK5RAP1	no	no	yes
CDK5RAP2	yes	no	yes
CDK5RAP3	yes	no	yes
CDK6	yes	yes	yes
CDK7	yes	yes	no
CDK8	yes	no	no
CDK9	yes	no	yes
CDKAL1	no	no	yes
CDKL1	yes	yes	yes
CDKL3	no	no	yes
CDKN1A	yes	yes	no
CDKN1B	no	no	no
CDKN2A	yes	yes	yes
CDKN2AIP	yes	yes	yes
CDKN2AIPNL	yes	no	no
CDKN2C	yes	yes	yes
CDKN2D	yes	no	no
CDKN3	yes	yes	yes
CDON	no	no	yes
CDPF1	yes	yes	no
CDR2	yes	no	yes
CDRT15P1	no	no	yes
CDS2	yes	no	yes
CDT1	yes	no	no
CDV3	yes	no	yes
CDYL	yes	yes	yes
CDYL2	no	no	no
CEACAM1	no	no	no
CEACAM21	yes	yes	yes
CEBPA	no	yes	yes
CEBPB-AS1	yes	yes	no
CEBPD	no	no	yes
CEBPE	no	no	yes
CEBPG	yes	no	yes
CEBPZ	yes	yes	yes
CEBPZOS	yes	yes	yes
CECR1	yes	no	yes
CECR2	no	no	yes
CECR5	yes	no	yes
CECR6	no	no	yes
CEL	no	no	yes
CELF1	yes	yes	yes
CELF2	yes	yes	yes
CELSR1	yes	no	yes
CELSR2	yes	no	no
CELSR3	yes	no	no
CEMIP	no	no	yes
CENPA	yes	no	no
CENPBD1	no	no	no
CENPBD1P1	yes	no	yes
CENPC	yes	yes	yes
CENPE	yes	no	no
CENPF	yes	yes	yes
CENPH	yes	no	no
CENPI	no	no	no
CENPJ	yes	no	yes
CENPL	yes	yes	yes
CENPM	yes	yes	no
CENPN	no	no	yes
CENPO	yes	no	no
CENPU	yes	yes	yes
CENPV	yes	yes	no
CEP112	yes	no	no
CEP120	yes	yes	yes
CEP128	no	no	yes
CEP131	yes	no	no
CEP135	yes	yes	yes
CEP152	yes	no	yes
CEP162	no	no	yes
CEP164	yes	no	yes
CEP170	yes	yes	yes
CEP19	no	no	yes
CEP192	yes	yes	no
CEP250	yes	yes	yes
CEP290	yes	no	yes
CEP350	yes	yes	yes
CEP41	no	no	no
CEP44	yes	yes	yes
CEP55	yes	yes	no
CEP57	yes	no	yes
CEP57L1	yes	no	yes
CEP63	yes	yes	yes
CEP68	yes	no	yes
CEP70	yes	no	yes
CEP72	no	no	no
CEP76	yes	yes	yes
CEP78	yes	yes	yes
CEP83-AS1	yes	yes	no
CEP85	yes	yes	yes
CEP85L	yes	yes	no
CEP89	yes	no	no
CEP95	no	no	yes
CEP97	yes	no	yes
CEPT1	no	no	yes
CERCAM	yes	no	no
CERK	yes	no	yes
CERKL	no	no	no
CERS2	yes	no	yes
CERS4	yes	no	yes
CERS5	yes	no	yes
CERS6	yes	yes	yes
CES4A	no	no	no
CETN3	yes	yes	yes
CETP	yes	no	yes
CFAP20	yes	no	yes
CFAP36	no	no	no
CFAP45	no	no	yes
CFAP46	no	no	yes
CFAP97	yes	no	yes
CFDP1	yes	no	yes
CFL1	yes	no	yes
CFL2	yes	yes	yes
CFLAR	yes	yes	no
CFP	no	no	no
CGGBP1	yes	yes	yes
CGN	no	no	no
CGNL1	no	no	yes
CGRRF1	yes	no	no
CHAC1	no	no	no
CHAC2	yes	yes	no
CHAD	no	no	no
CHAF1B	no	no	no
CHAMP1	yes	no	no
CHCHD1	yes	no	yes
CHCHD10	yes	no	yes
CHCHD2	no	no	yes
CHCHD3	no	no	yes
CHCHD5	yes	no	yes
CHCHD6	no	no	no
CHCHD7	yes	yes	yes
CHD1	no	no	no
CHD1L	yes	yes	no
CHD2	yes	no	yes
CHD3	yes	no	no
CHD4	yes	no	yes
CHD5	no	no	no
CHD6	yes	no	yes
CHD7	yes	yes	yes
CHD8	yes	no	yes
CHD9	yes	yes	yes
CHEK1	yes	yes	yes
CHERP	yes	no	yes
CHI3L2	yes	no	yes
CHIC2	yes	yes	yes
CHID1	yes	no	no
CHIT1	no	no	no
CHKA	yes	yes	yes
CHKB-AS1	yes	no	no
CHM	no	no	yes
CHMP1B	yes	no	yes
CHMP2B	no	no	no
CHMP3	yes	no	yes
CHMP4A	yes	no	yes
CHMP4B	yes	no	no
CHMP6	yes	no	yes
CHMP7	no	no	yes
CHN2	yes	no	no
CHORDC1	yes	yes	yes
CHP1	yes	yes	yes
CHPF2	no	no	yes
CHPT1	yes	yes	no
CHRAC1	yes	yes	yes
CHRM4	no	no	no
CHRNA5	yes	no	no
CHRNB2	no	no	no
CHRNE	no	no	no
CHST10	yes	no	no
CHST11	yes	yes	yes
CHST12	no	no	yes
CHST14	no	no	yes
CHST15	yes	yes	yes
CHST2	yes	no	no
CHST3	no	no	no
CHST7	no	no	yes
CHSY1	yes	yes	yes
CHURC1	yes	no	yes
CIAO1	no	no	no
CIAPIN1	yes	no	no
CIB1	yes	no	yes
CIB2	no	no	no
CIB3	no	no	yes
CIC	no	no	no
CIDEB	yes	no	no
CIITA	yes	yes	yes
CIPC	yes	no	no
CIRBP	yes	no	yes
CIRH1A	yes	no	no
CISD3	yes	no	yes
CISH	no	no	yes
CIT	yes	no	no
CITED2	yes	yes	yes
CITED4	no	no	yes
CIZ1	yes	no	no
CKAP2	yes	no	yes
CKAP2L	yes	no	yes
CKAP4	no	no	no
CKAP5	yes	yes	no
CKS1B	yes	no	yes
CKS2	yes	yes	yes
CLASP1	no	yes	yes
CLASP2	yes	yes	yes
CLASRP	yes	no	no
CLCC1	yes	no	no
CLCN3	yes	no	yes
CLCN4	yes	yes	yes
CLCN5	no	no	yes
CLCN6	yes	no	yes
CLCN7	yes	no	yes
CLDN12	no	no	yes
CLDN15	no	no	no
CLDN20	no	no	no
CLDND1	no	yes	yes
CLDND2	yes	no	no
CLEC11A	no	no	yes
CLEC12A	yes	no	yes
CLEC14A	yes	yes	yes
CLEC16A	no	no	yes
CLEC17A	no	no	yes
CLEC2B	no	yes	no
CLEC2D	yes	yes	no
CLEC4A	no	no	yes
CLECL1	yes	yes	yes
CLGN	no	no	no
CLIC1	yes	no	yes
CLIC4	yes	yes	yes
CLINT1	yes	no	yes
CLIP1	yes	yes	yes
CLIP2	yes	no	yes
CLIP4	no	no	yes
CLK1	yes	yes	yes
CLK2	yes	no	no
CLK3	yes	no	no
CLK4	yes	yes	yes
CLLU1	yes	no	yes
CLLU1OS	yes	no	yes
CLMN	yes	no	yes
CLMP	no	no	yes
CLN3	yes	no	yes
CLN5	yes	no	yes
CLN6	yes	no	yes
CLN8	no	no	yes
CLNS1A	yes	no	yes
CLOCK	yes	yes	yes
CLP1	yes	no	no
CLPB	no	no	yes
CLPP	no	no	no
CLPTM1	yes	no	yes
CLPTM1L	no	no	yes
CLPX	yes	yes	no
CLSPN	yes	yes	yes
CLSTN1	yes	yes	yes
CLSTN3	no	no	no
CLTA	yes	no	yes
CLTB	no	no	no
CLTC	yes	yes	yes
CLTCL1	no	no	no
CLUAP1	yes	no	no
CLUH	yes	no	no
CLUHP3	no	no	yes
CLVS1	no	no	no
CLYBL	yes	no	yes
CMAHP	yes	no	yes
CMAS	yes	no	yes
CMBL	yes	no	no
CMC1	yes	yes	yes
CMC2	yes	yes	yes
CMIP	yes	no	yes
CMPK1	yes	yes	yes
CMPK2	yes	no	no
CMSS1	no	no	no
CMTM2	yes	no	yes
CMTM3	yes	no	yes
CMTM4	yes	no	yes
CMTM6	yes	no	yes
CMTM7	yes	yes	yes
CMTM8	no	yes	no
CMTR1	yes	no	no
CMTR2	yes	no	yes
CNBP	no	yes	yes
CNDP2	yes	no	yes
CNEP1R1	yes	no	yes
CNIH1	yes	yes	yes
CNIH2	no	no	yes
CNIH4	yes	yes	no
CNN3	no	no	no
CNNM2	no	no	yes
CNNM3	yes	no	no
CNNM4	no	no	yes
CNOT1	yes	yes	yes
CNOT10	yes	no	yes
CNOT11	yes	yes	yes
CNOT2	yes	yes	yes
CNOT3	yes	no	no
CNOT4	yes	yes	yes
CNOT6	yes	no	no
CNOT6L	yes	yes	yes
CNOT7	no	no	yes
CNOT8	yes	yes	yes
CNP	yes	no	no
CNPY2	yes	no	no
CNPY3	yes	no	yes
CNR1	no	no	no
CNR2	no	no	yes
CNST	yes	yes	yes
CNTLN	yes	yes	no
CNTRL	yes	yes	yes
COA1	yes	no	no
COA3	no	no	no
COA5	yes	yes	yes
COA6	yes	yes	yes
COA7	yes	no	no
COASY	no	no	no
COBL	no	no	no
COBLL1	yes	no	yes
COCH	yes	no	no
COG1	yes	no	no
COG2	yes	yes	yes
COG3	yes	no	yes
COG6	yes	no	no
COG7	yes	no	no
COIL	yes	no	no
COL11A2	no	no	no
COL18A1	no	no	no
COL1A2	no	no	no
COL23A1	yes	no	yes
COL24A1	no	no	yes
COL27A1	no	no	no
COL5A1	yes	no	yes
COL6A2	no	no	yes
COL9A2	yes	no	yes
COLEC12	no	no	no
COLGALT1	yes	no	yes
COLGALT2	no	no	yes
COLQ	yes	no	yes
COMMD1	yes	yes	yes
COMMD10	yes	yes	yes
COMMD2	yes	no	yes
COMMD4	yes	no	no
COMMD5	no	no	no
COMMD6	yes	no	yes
COMMD7	yes	no	yes
COMMD8	no	no	yes
COMMD9	yes	no	yes
COMT	yes	no	no
COMTD1	yes	no	no
COPB1	yes	yes	yes
COPE	yes	no	yes
COPG1	no	no	no
COPG2	yes	no	yes
COPRS	yes	no	no
COPS2	yes	yes	yes
COPS3	yes	no	yes
COPS4	yes	no	yes
COPS5	yes	yes	yes
COPS6	yes	no	no
COPS7A	yes	no	yes
COPS7B	yes	no	no
COPS8	no	no	yes
COPZ1	no	no	no
COQ10A	no	no	yes
COQ10B	yes	no	yes
COQ2	yes	yes	yes
COQ3	no	no	no
COQ4	yes	no	no
COQ5	yes	yes	yes
COQ6	yes	no	no
COQ7	no	no	yes
CORO1A	yes	no	no
CORO1B	yes	no	no
CORO1C	yes	yes	yes
CORO2A	no	no	no
CORO2B	no	no	no
CORO6	yes	no	yes
CORO7	yes	no	no
COTL1	yes	no	yes
COX10-AS1	yes	no	yes
COX11	yes	no	no
COX14	yes	yes	no
COX16	yes	no	no
COX17	no	no	yes
COX18	yes	yes	yes
COX19	yes	no	yes
COX20	yes	yes	yes
COX4I1	yes	no	yes
COX5A	yes	no	no
COX5B	yes	no	yes
COX6A1	yes	no	no
COX6C	yes	no	yes
COX7A1	no	no	no
[truncated: 9,198 more rows]
