# Supplementary material for: A human fetal liver-derived infant MLL-AF4 acute lymphoblastic leukemia model reveals a distinct fetal gene expression program
Source: Nat Commun. 2021 Nov 25;12:6905. doi: 10.1038/s41467-021-27270-z (PMC8616957; doi:10.1038/s41467-021-27270-z)
Supplement: Supplementary file 9 — Source Data [file 41467_2021_27270_MOESM9_ESM.xlsx]

## Sheet: Figure 1
Figure 1c log2 TPM values
HOXB4			HOXB3			GNG11			IL27RA			VANGL1
HOXAlo iALL	HOXAhi iALL	HOXAhi chALL	HOXAlo iALL	HOXAhi iALL	HOXAhi chALL	HOXAlo iALL	HOXAhi iALL	HOXAhi chALL	HOXAlo iALL	HOXAhi iALL	HOXAhi chALL	HOXAlo iALL	HOXAhi iALL	HOXAhi chALL
3.38026	1.24875	0.377259	3.69954	1.71246	0.505738	1.25562	1.20387	0.563332	5.94127	5.99059	4.26266	3.82114	1.35114	0.230481
2.49806	4.37249	0.198043	2.3036	4.7779	0.246142	3.14464	2.16088	0	5.77453	5.25366	3.99916	0.201265	2.21859	0.348125
0.401763	2.4411	0.163957	0.607183	2.70762	0.024188	1.67347	1.79427	0.174075	5.74721	5.27281	4.30205	1.16082	2.37554	0.188422
4.03528	3.9381	0.202285	4.29413	4.37034	0.632045	3.57267	2.46012	0	5.23544	4.39864	3.74108	2.7013	2.84024	0.573905
3.95262	0.388242	0	3.98491	0.230839	0.195333	1.46003	3.30506	0.394193	5.88993	6.04409	3.82963	3.43659	2.82665	0.060364
3.91651	2.16064		3.83312	1.99912		2.12289	2.58094		5.94247	5.37626		2.4738	2.63451
3.42893	4.71088		3.53089	4.97078		2.73945	3.16718		6.15206	5.73124		3.22533	0.622046
4.34448	3.46737		4.26318	3.197		1.88635	4.00434		5.62522	4.37423		3.53664	0.738926
4.23824			4.4539			4.896			4.96184			2.42606
3.94946			4.22008			2.44167			5.66066			3.61837
4.09139			4.39341			3.2799			4.84113			3.31702
SARDH			ST14			RPL22			IL13RA1			HMGA2
HOXAlo iALL	HOXAhi iALL	HOXAhi chALL	HOXAlo iALL	HOXAhi iALL	HOXAhi chALL	HOXAlo iALL	HOXAhi iALL	HOXAhi chALL	HOXAlo iALL	HOXAhi iALL	HOXAhi chALL	HOXAlo iALL	HOXAhi iALL	HOXAhi chALL
3.20069	3.4773	0.360244	3.73231	2.48359	0.351837	9.48255	8.7162	7.23115	6.08193	5.12578	2.59982	4.02596	0.826692	0.324216
1.73906	2.58956	0.558404	5.14286	4.03621	0.493561	9.3028	8.36872	8.43797	7.13614	5.10445	2.42448	0.123892	3.75054	0.433257
3.10358	2.5452	0.909689	2.22029	2.64268	0.415391	9.45487	8.91845	7.80756	6.81692	5.50916	3.3451	0.519227	4.36302	0.131596
1.94897	1.98887	1.30594	1.46346	2.43112	0.800604	9.38538	9.00532	8.3758	5.42546	5.63189	1.17657	0.227579	5.18919	0.181891
3.28666	2.37031	0.472489	3.1724	1.16127	0.184282	9.16681	8.27244	7.25125	5.64636	3.79389	2.90879	6.32477	5.92683	0.061949
3.46369	1.76128		4.56467	0.580351		9.18151	8.50001		7.0608	4.13258		4.79227	5.60784
2.49882	4.12639		2.63182	2.4532		9.24458	9.13424		5.99819	4.93303		5.30775	0.299397
1.76273	4.38619		3.99155	1.37319		9.18105	9.13758		6.3953	4.14916		4.73318	5.96791
2.53741			3.36493			8.90379			4.4873			5.84075
2.38087			2.07947			9.04224			4.90378			5.70429
1.46799			2.45564			9.17968			3.43756			5.80847

## Sheet: Figure 2
Figure 2a CD19+ cell numbers in vitro								Figure 2d control
	control			CRISPRMLL-AF4+				as % of hCD45+
week 2	10560.5	870.175	6	283331	114887	6			Lin+ (CD34+/-)			CD34-CD19+			CD34-CD19+CD133+			Lin-CD34+
week 3	7127.17	850.597	93.1391	2.93485e+06	782672	665907		Week 2	59.2561	79.7969	98.8235	37.875	8.99529	0.901961	0.028035	0	0	2.84086	11.2078	0.27451
week 4	7941.39	2578.09	1.41472	793477	300645	728399		Week 3	80.5383	78.9062	97.9727	17.8905	17.1875	1.75439	0.886745	0	0	0.684505	3.90625	0.272904
week 5	1354.98	89.4204	10.0279	1.66807e+06	235460	378015		Week 4	69.6125	65.9757	99.7382	30.3317	30.6895	0.13089	0.027878	0.045065	0	0.027878	3.28977	0.13089
week 6	21.9959	9.33449	0	30428.5	69457.9	466038		Week 5	89.6342	92.0826	88.8889	10.3659	4.47504	11.1111	0	0.172117	0	0	3.27022	0
week 7	0	0	0	7527.43	2273.52	26542.8		Week 6	99.2537	98.4568	x	0.746269	0.925926	x	0	0	x	0	0.308642	x
								Week 7	x	x	x	x	x	x	x	x	x	x	x	x
Figure 2b MLL-AF4 and AF4-MLL expression by RT-qPCR								as % of Lin-CD34+
MLL-AF4		AF4-MLL							CD34+CD19-			CD34+CD19+			CD34+CD19+CD133+
control	CRISPRMLL-AF4+	control	CRISPRMLL-AF4+					Week 2	97.3684	98.3819	85.7143	2.63158	1.61812	14.2857	0	0	0
0	0.023917	0.0001478	0.019816					Week 3	95.4545	93.3333	100	4.54545	6.66667	0	0	0	0
0	0.005306	0.000146	0.009396					Week 4	100	98.6301	100	0	1.36986	0	0	0	0
0	0.027064	1.19e-05	0.00196					Week 5	x	100	x	x	0	x	x	0	x
								Week 6	x	100	x	x	0	x	x	0	x
								Week 7	x	x	x	x	x	x	x	x	x
								Figure 2d MLL-AF4
								as % of hCD45+
									Lin+ (CD34+/-)			CD34-CD19+			CD34-CD19+CD133+			Lin-CD34+
								Week 2	3.10418	6.12656	96.0452	95.0982	93.4522	3.38983	1.71221	0.397828	0	0.078992	0.029806	0.564972
								Week 3	0.570912	0.108748	0.112554	97.9643	99.8395	98.7338	1.45948	0.048333	1.10855	0.047478	0.003786	0.043004
								Week 4	0.931989	0.190714	0.12804	93.8671	99.6498	85.0982	5.19975	0.159506	14.7356	0.033262	0	0.033642
								Week 5	0.341468	0.23432	0.095787	99.1811	99.4819	82.9323	0.447082	0.192663	16.9641	0.035228	0.092072	0.005865
								Week 6	x	0.060435	0.040496	x	99.033	80.0548	x	0.899812	19.9003	x	0.006715	0.004361
								Week 7	x	0.224417	0.249247	x	97.9802	92.0708	x	1.79533	7.42029	x	0	0.25444
								as % of Lin-CD34+
									CD34+CD19-			CD34+CD19+			CD34+CD19+CD133+
								Week 2	72.5	0	100	20	100	0	7.5	0	0
								Week 3	0	0	1.17647	93.75	100	94.1176	6.25	0	4.70588
								Week 4	0	x	3.94737	100	x	84.2105	0	x	11.8421
								Week 5	0	2.85714	0	96.875	97.1429	75	3.125	0	25
								Week 6	x	0	0	x	100	100	x	0	0
								Week 7	x	x	2	x	x	96	x	x	2

## Sheet: Figure 3
Figure 3 Kaplan Meir curve data points
	Primary		Secondary		Tertiary
	control	CRISPRMLL-AF4+	control	CRISPRMLL-AF4+	control	CRISPRMLL-AF4+
Survival (weeks) *Control animals culled when they were not sick are shown as ticks above the line	26 (not sick)	17 (sick)	27 (not sick)	10 (sick)	8 (not sick)	5 (sick)
	28 (not sick)	18 (sick)		11 (sick)	28 (not sick)	8 (sick)
	28 (not sick)	27 (sick)		12 (sick)		8 (sick)
				13 (sick)

## Sheet: Figure 4
Figure 4d TPM values
HOXA9				IRX1
HOXAhi iALL	HOXAlo iALL	CRISPRMLL-AF4+		HOXAhi iALL	HOXAlo iALL	CRISPRMLL-AF4+
91.6306	0.380302	0.250325		0	22.8006	304.572
20.0872	0	0		0.356531	0.070655	2.77977
131.91	0.317374	3.05908		0	0	0.0664063
74.067	0.106408			12.7154	102.225
304.317	0			0	277.383
232.921	0.03537			0	72.9524
142.699	0.219452			0	2.67252
132.865	8.07072			0	91.8901
	0.357458				216.999
	0.844353				293.686
	0.387482				108.778

## Sheet: Figure 5
Figure 5c ChIP-seq reads/bp normalized to 10^7 total reads							Figure 5d log2 TPM IGF2BP1
iALL-specific genes (log2 reads/bp)		FL-specific genes (log2 reads/bp)		All other genes (log2 reads/bp)			MLL-AF4 chALL	CB MLL-Af4+	MLL-AF4 iALL	CRISPRMLL-AF4+
CRISPRMLL-AF4+	CB MLL-Af4+	CRISPRMLL-AF4+	CB MLL-Af4+	CRISPRMLL-AF4+	CB MLL-Af4+		0.054237	0.225485	2.97178	3.45498
7.57796	6.22978	4.73173	5.59246	5.91265	5.63401		0.051417	0.03347	0	2.71301
3.78555	5.48285	3.37574	4.10601	7.42895	5.96232		0	0.017759	0.033111	1.62753
6.90062	5.52763	4.53356	5.38888	4.92647	5.31433		0	0	0
3.48929	3.69933	5.55551	5.43663	3.91265	3.77505		0.022038	0.499042	0.012787
7.21801	6.14609	7.10643	6.16028	4.30378	4.37504			0.017034	1.04466
5.91265	5.63401	5.52888	5.09339	4.30378	5.23534				3.11324
7.46074	5.65421	6.9806	5.43663	4.30378	2.57046				0
6.44444	5.61324	3.78555	5.33949	4.53356	5.09339				0
3.69265	5.18031	7.06577	5.09339	6.83744	5.48285				0.038293
6.8902	6.8748	6.82668	6.48961	4.58556	4.72192				4.73966
4.82171	6.51207	7.68944	6.05702	3.54226	4.6011				3.1741
4.03034	4.79701	7.15036	5.77083	3.25096	5.09339				2.44189
6.85885	7.28679	7.09297	5.99458	5.5157	5.96232				3.53373
6.19869	5.57107	3.78555	5.48285	6.29572	6.01056				0
5.07981	3.61824	3.95327	5.03254	3.25096	4.96901				3.67071
5.41819	5.80761	4.94626	4.72192	0	0				4.95686
6.1819	5.36457	6.71987	5.36457	3.87184	5.52763				3.57242
4.58556	4.86839	5.13299	5.28836	6.85885	5.03254				3.47721
7.0975	9.55332	3.73985	4.86839	8.30159	7.32535
6.1819	5.50557	2.39506	2.73118	0	0		Figure 5e log2 TPM HOXB4
4.03034	4.75969	5.07981	5.03254	4.24031	5.73308		MLL-AF4 chALL	CB MLL-Af4+	MLL-AF4 iALL	CRISPRMLL-AF4+
5.55551	4.9364	4.6605	5.18031	3.69265	3.77505		0.30023	0.179728	2.60176	2.44844
7.60036	5.48285	4.36457	4.6011	3.43296	5.33949		0.10869	0.203963	2.29313	2.40626
7.52223	6.01056	6.44444	5.87848	4.84298	5.41312		0.090022	0.214462	1.32313	1.49647
3.95327	5.12309	2.14078	2.73118	7.99915	6.26978		0.144663	0.902966	0.156717
4.27277	4.55888	3.48929	3.69933	3.69265	5.15218		0	0.139944	4.02187
3.95327	4.04527	6.33432	5.63401	4.1035	3.77505			2.70771	1.70379
7.74207	6.97522	5.96278	5.43663	6.17333	5.41312				3.53607
6.87467	6.05702	6.24812	5.46009	6.27202	5.46009				3.25244
7.34829	5.84348	3.99277	5.50557	5.18468	5.31433				0.42205
5.55551	5.57107	5.81762	4.79701	4.9855	5.28836				1.7809
7.18884	6.17453	0	0	6.75449	5.97865				3.84148
5.54226	6.11707	3.11603	3.00899	3.48929	5.12309				3.35956
3.69265	4.6427	6.14751	5.89555	5.8392	5.78921				2.17534
4.24031	5.15218	4.30378	4.42291	0	0				3.74989
2.96717	3.34625	6.48607	5.7137	3.37573	4.6011				4.10484
4.92647	5.63401	6.64198	5.23534	6.92612	5.0635				2.93894
6.65421	4.6427	5.07981	4.27352	7.38552	5.48285				3.68213
6.8902	6.04177	6.17333	5.59246	8.98789	8.49165				2.95291
6.47929	5.38888	3.95327	4.86839	5.86071	5.46009				3.38306
6.2317	5.73308	6.53993	6.25663	4.06781	3.24184
6.43012	5.92932	6.40871	5.38888	6.03012	5.82553
5.37469	5.03254	6.04876	4.51475	6.0581	5.86096
5.52888	5.52763	5.61941	3.77505	2.88557	2.87774
7.00955	6.16028	8.13878	6.78542	3.25096	4.79701
4.96625	5.03254	5.72765	5.65421	3.18587	4.55888
5.79572	5.46009	6.67849	5.0635	5.60674	5.00135
3.87184	5.33949	6.93617	6.14609	7.32544	6.34678
6.67849	5.87848	6.49985	4.90256	5.09761	5.12309
6.56621	5.20828	5.63169	4.83289	3.78555	4.21956
3.48929	5.00135	6.26416	5.38888	0	2.38681
3.37574	3.53356	6.55321	6.10224	2.39506	3.53356
3.64501	4.72192	7.4746	5.80761	4.77716	5.00135
5.90231	5.57107	2.14078	3.77505	4.03034	3.13093
4.03034	3.24184	3.37574	3.44228	3.37573	3.98277
4.63633	2.17951	6.51995	4.32481	3.37573	4.72192
3.99277	5.33949	7.71891	5.97865	3.95327	3.53356
4.24031	4.37504	6.36457	5.23534	4.27277	5.12309
3.64501	3.69933	6.73728	5.75195	6.62965	5.12309
3.95327	5.50557	7.82572	6.90062	3.48929	4.51475
8.2007	5.89555	7.21801	6.14609	3.59455	3.00899
5.04264	4.6011	7.06113	5.7137	2.96717	2.38681
5.92267	4.75969	6.09466	5.26228	4.77716	4.04527
7.19722	6.81276	4.1035	5.26228	5.63169	5.03254
5.41819	5.46009	0	0	3.59455	5.36457
5.47476	4.86839	6.70224	5.33949	1.18903	1.93357
4.77716	4.55888	2.14078	2.17951	3.48929	4.37504
4.36457	4.75969	7.17612	5.0635	7.17183	6.18844
5.34447	4.96901	4.24031	4.90256	5.7845	5.86096
4.36457	4.6011	5.13299	4.75969	4.03034	5.54967
3.25096	3.77505	3.87184	4.32481	3.25096	3.61824
5.8392	4.32481	5.73931	4.90256	0	0
4.94626	5.03254	7.46074	5.65421	1.43296	3.44228
2.80116	3.24184	3.82884	3.848	6.28003	6.7761
4.39438	4.68257	6.96104	5.96232	2.39506	1.93357
7.68342	4.90256	4.30378	4.51475	6.09466	5.48285
6.34199	6.16028	0	0	5.06134	5.00135
6.66035	5.50557	4.03034	4.32481	6.01123	4.96901
6.44444	5.54967	6.21529	5.26228	6.31143	5.00135
5.44692	5.63401	7.69537	6.63996	5.96278	4.72192
3.25096	3.69933	3.04264	3.91648	6.38681	4.96901
5.28281	4.75969	7.2385	6.283	5.26679	4.10601
5.43262	4.86839	5.29866	5.82553	5.06134	5.03254
9.32921	9.29122	4.13914	5.00135	6.43012	5.57107
5.35966	4.86839	0.887525	2.17951	3.87184	2.73118
7.48494	6.18844	6.44444	5.61324	6.00158	4.79701
6.33432	4.9364	6.03958	5.78921	4.1035	4.32481
4.96625	5.12309	4.42358	4.04527	5.72765	6.05702
4.68482	4.9364	3.48929	4.32481	4.58556	5.63401
5.63169	5.57107	4.47962	3.848	3.43296	4.46989
4.42358	5.12309	3.43296	3.34625	5.73931	5.15218
6.37208	5.26228	3.78555	3.91648	5.70432	0
4.86443	5.31433	5.70432	4.6427	6.56621	5.73308
6.35702	5.65421	5.98231	4.83289	6.92101	5.50557
4.88509	5.61324	5.35966	4.90256	0	0
6.0581	6.07232	3.48929	5.36457	5.0798	5.31433
8.25805	5.31433	6.9806	5.89555	2.96717	2.17951
5.16792	5.43663	2.39506	3.13093	4.30378	4.51475
9.30513	8.82349	5.32948	5.65421	0	2.17951
7.41819	5.54967	0	0	3.25096	3.69933
3.95327	3.13093	6.3036	5.92932	3.95327	4.10601
5.61941	5.86096	3.48929	3.53356	7.32544	6.40803
5.58135	3.848	6.43012	4.72192	3.3147	4.75969
4.42358	5.09339	4.47962	4.55888	5.94298	5.52763
4.94626	4.96901	3.3147	4.10601	6.88509	5.46009
6.31904	5.26228	3.91265	4.6011	3.48929	5.28836
3.73985	5.00135	6.02081	5.69432	5.25096	5.69432
4.96625	5.50557	7.57153	6.04177	0	0
4.30378	3.53356	6.17333	5.73308	6.11249	5.52763
5.13299	5.31433	6.57259	6.18844	7.1373	5.69432
6.67242	5.65421	3.48929	3.00899	3.48929	4.32481
6.38681	5.0635	6.5267	5.46009	6.47233	4.42291
4.90593	4.90256	4.20711	5.26228	6.92612	5.96232
6.37938	5.75195	4.47962	3.98277	3.48929	4.6427
6.0581	4.86839	6.32679	6.07232	6.33432	5.15218
6.54659	5.31433	6.76022	6.25663	4.94626	5.38888
7.75348	5.84348	5.89215	5.23534	2.50843	3.24184
4.24031	4.79701	5.56834	4.10601	3.78555	4.04527
5.75087	5.31433	7.80116	6.48961	3.64501	5.03254
5.72765	5.65421	2.61117	3.00899	4.58556	5.03254
7.34829	5.41312	6.66647	5.46009	4.24031	3.44228
5.09761	5.46009	4.90593	4.68257	2.96717	4.1643
5.37469	4.42291	6.86938	5.94603	7.09751	4.83289
5.8711	6.07232	7.63474	6.13155	3.04264	4.10601
4.42358	5.86096	3.78555	3.34625	7.31777	5.69432
5.58135	5.69432	5.38922	4.37504	9.43248	7.85112
4.47962	5.54967	2.61117	3.13093	3.18587	3.61824
6.25607	5.91265	5.50208	5.26228	3.69265	3.24184
3.87184	4.75969	7.03793	5.78921	3.69265	5.50557
6.34199	4.90256	6.62965	5.75195	7.411	4.42291
7.08852	5.87848	3.99277	5.20828	7.54874	5.84348
6.24812	5.28836	6.21529	5.38888	6.32679	5.00135
8.98547	8.4192	6.70224	5.78921	4.03034	3.44228
7.66839	5.75195	8.76577	7.79266	3.64501	4.04527
5.25096	5.28836	5.88166	5.54967	7.43254	6.38388
5.98231	5.23534	5.63169	5.65421	5.70432	5.77083
6.34199	5.12309	5.92267	4.72192	5.66846	5.6744
6.86406	5.89555	5.52888	3.91648	6.36457	4.51475
7.91253	6.79455	6.16471	5.6744	8.5547	6.94251
4.03034	3.91648	4.58556	4.96901	7.80387	6.48961
5.15056	5.26228	5.97246	5.86096	3.69265	3.69933
5.35966	5.31433	3.78555	5.33949	3.69265	3.44228
4.03034	4.79701	5.81762	5.18031	2.80116	2.87774
6.48607	5.57107	7.80665	6.57743	7.02857	5.80761
7.71891	8.11603	5.77347	4.9364	3.99277	5.59246
4.73173	4.37504	4.68482	3.91648	6.26416	6.01056
7.45368	6.33432	0	0	6.6359	4.83289
6.02081	5.91265	3.59455	4.21956	0	0
4.47962	5.00135	4.36457	3.98277	4.47962	5.36457
6.53993	6.02614	7.27473	6.10224	3.25096	3.44228
4.90593	5.03254	6.07639	5.46009	7.96018	6.16027
5.8392	5.48285	4.47962	4.21956	6.56621	5.20828
4.42358	4.83289	5.71617	5.75195	6.71987	6.35931
7.04723	5.89555	6.31143	5.23534	5.9528	5.65421
8.28193	8.04078	4.39438	3.44228	0	1.26903
7.55857	7.49849	5.92267	5.36457	4.68482	4.90256
7.16762	5.52763	3.54226	4.83289	7.28263	6.10224
9.63782	9.08563	6.49985	5.94603	3.87184	5.26228
5.06134	4.75969	4.82171	6.51207	4.53356	4.79701
6.62337	6.02614	7.47808	6.34678	5.06134	5.50557
6.16471	5.23534	5.55551	5.38888	3.78555	3.848
3.37574	4.46989	0	0	3.37573	3.24184
6.0581	5.46009	3.11603	3.34625	5.5157	5.26228
6.03958	5.46009	4.61117	5.7137	8.45138	7.2538
5.93286	5.03254	4.20711	5.00135	4.30378	5.03254
4.17393	3.91648	4.86443	5.63401	3.11603	4.1643
4.68482	5.50557	4.47962	3.69933	3.3147	5.38888
6.35702	3.848	6.45138	5.80761	4.50653	5.20828
7.51215	5.61324	4.1035	5.38888	5.88166	5.75195
6.82668	4.55888	7.1417	5.46009	5.60674	5.59246
5.80684	6.283	6.27202	5.0635	7.77893	6.55597
6.61721	6.60896	3.64501	4.42291	0	4.21956
3.11603	5.03254	4.82171	4.6011	2.80116	3.13093
6.31143	5.36457	4.03034	4.68257	3.69265	4.68257
7.5812	6.7761	6.19869	5.57107	6.48607	5.41312
3.95327	5.92932	3.59455	4.9364	7.30998	5.86096
4.73173	4.55888	4.27277	5.23534	0	0
4.82171	5.38888	6.75449	6.04177	4.27277	4.37504
7.57153	6.46679	3.87184	4.21956	7.56178	6.29591
7.62549	6.08725	5.63169	5.28836	3.64501	5.20828
3.87184	3.44228	5.80684	5.50557	0	0
		7.1373	6.85736	6.32679	5.6744
		5.52888	5.41312	6.55321	5.33949
		5.04264	5.09339	3.37573	3.69933
		6.35702	5.41312	6.21529	5.0635
		4.9855	4.27352	3.25096	4.1643
		6.3036	5.26228	3.78555	4.55888
		5.79572	5.48285	8.27006	6.22978
		7.72472	6.32157	2.50843	2.57046
		6.0581	3.848	4.68482	5.09339
		5.35966	4.6427	6.19869	5.41312
		3.78555	3.91648	4.53356	5.43663
		6.6359	5.91265	7.04723	6.01056
		5.52888	5.43663	2.39506	3.24184
		0.887525	3.848	4.33485	4.46989
		6.38681	5.48285	8.46708	7.2737
		6.90062	6.14609	7.12856	6.18844
		7.2866	5.36457	3.3147	3.24184
		5.55551	5.54967	6.11249	5.46009
		5.04264	5.54967	4.30378	4.55888
		7.62235	5.6744	7.0332	5.09339
		0	0	6.90063	5.99458
		4.94626	5.18031	3.82883	4.51475
		5.63169	4.37504	3.95327	5.50557
		7.19298	5.75195	3.78555	3.24184
		4.86443	0	4.58556	5.52763
		3.73985	4.68257	4.24031	3.848
		6.90569	6.07232	4.36457	4.79701
		6.24812	6.04177	3.69265	4.6011
		3.25096	3.24184	5.02414	4.37504
		8.87194	8.29513	3.73985	4.6011
		5.34447	4.86839	7.44667	6.16027
		6.04876	5.7137	3.25096	3.13093
		6.33432	5.89555	4.53356	5.23534
		4.03034	5.0635	6.92101	6.17453
		5.20163	4.6427	0	0
		7.19298	5.48285	6.99039	5.31433
		3.59455	3.69933	6.35702	5.59246
		4.1035	4.51475	5.75087	5.65421
		4.30378	4.96901	6.91085	6.55597
		4.17393	4.37504	0.887525	3.61824
		4.42358	4.21956	5.89215	5.43663
		6.32679	5.57107	4.03034	5.03254
		6.48607	5.96232	3.48929	4.04527
		6.43012	3.69933	3.37573	4.51475
		0	0	3.11603	5.03254
		6.47232	5.89555	4.20711	4.37504
		2.96717	2.73118	7.75916	5.59246
		6.03958	5.87848	4.70819	5.54967
		6.96104	6.05702	6.70224	4.90256
		6.64818	5.57107	8.16687	6.63996
		7.17183	5.75195	5.59425	5.59246
		2.96717	3.61824	6.26416	5.65421
		5.09761	3.98277	5.25096	4.10601
		3.59455	3.34625	3.64501	5.28836
		6.47232	5.31433	5.23458	5.43663
		4.03034	5.7137	3.91265	3.13093
		7.05647	5.96232	3.37573	3.61824
		3.87184	5.28836	4.36457	5.59246
		6.51333	5.82553	6.43012	5.57107
		4.13914	5.23534	6.94122	5.65421
		0	0	4.17393	4.46989
		3.48929	2.57046	0.887525	1.26903
		6.48607	5.99458	3.11603	4.32481
		5.47476	5.03254	6.52669	6.40803
		3.37574	4.6427	7.79837	5.96232
		5.54226	5.33949	4.68482	3.77505
		6.19869	4.55888	8.03243	6.7097
		6.87467	5.48285	5.60674	5.84348
		0	0	3.37573	4.46989
		3.59455	3.24184	4.03034	3.98277
		4.68482	5.78921	3.78555	5.38888
		6.87467	5.96232	3.78555	3.91648
		5.47476	5.26228	6.49985	5.97865
		4.06781	4.1643	0	0
		4.9855	4.79701	5.00495	5.26228
		5.8392	5.77083	6.79377	5.87848
		6.11249	5.41312	5.02414	4.10601
		4.36457	5.12309	8.21315	6.95896
		6.03958	5.28836	4.17393	5.26228
		6.0581	5.6744	5.0798	5.0635
		6.04876	5.03254	4.20711	4.51475
		6.72574	5.82553	3.69265	5.03254
		4.94626	4.6427	4.27277	4.72192
		4.45154	5.18031	8.46532	7.08428
		3.87184	3.69933	0	0
		2.39506	3.24184	8.32094	6.24317
		5.29866	4.10601	5.23458	5.15218
		6.62965	6.01056	3.87184	4.72192
		2.14078	2.73118	0	0
		4.36457	4.90256	0	0
		5.69237	5.23534	7.60348	6.58796
		6.73146	6.10224	5.89215	4.68257
		4.06781	4.21956	4.90593	3.13093
		4.58556	4.86839	7.1417	6.45516
		4.1035	4.55888	6.2317	5.41312
		3.64501	4.72192	2.80116	0
		7.1153	6.53419	1.43296	0.773996
		5.29866	5.12309	7.82305	6.80374
		4.33485	4.75969	7.05648	5.18031
		6.38681	5.99458	4.39438	5.46009
		5.23458	5.73308	3.99277	5.46009
		7.90995	7.15735	7.74779	6.37156
		3.59455	4.96901	6.21529	4.96901
		6.69042	6.10224	5.29866	5.15218
		6.8212	5.91265	3.43296	2.57046
		7.99435	6.92588	3.87184	4.72192
		4.24031	3.53356	3.64501	4.9364
		5.70432	3.98277	6.49297	5.09339
		4.68482	5.28836	5.04264	4.6427
		5.94298	5.26228	3.11603	1.26903
		4.88509	5.23534	4.42358	4.72192
		6.57259	6.29591	3.37573	4.83289
		3.95327	4.96901	5.18468	5.0635
		4.73173	4.96901	2.80116	3.848
		3.87184	3.44228	3.11603	3.69933
		7.98465	6.55597	6.34199	5.09339
		0	0	3.43296	2.17951
		5.59425	4.51475	3.78555	4.51475
		3.37574	3.69933	3.78555	2.38681
		6.29572	4.86839	7.01903	6.26978
		7.16762	5.23534	1.43296	3.98277
		4.9855	4.86839	1.83188	4.1643
		5.09761	3.69933	6.74873	5.92932
		6.00158	4.9364	9.63009	9.17986
		4.42358	4.83289	6.13011	5.7137
		5.16792	3.848	6.02081	4.90256
		5.72765	5.63401	0	0
		0	0	4.17393	4.86839
		3.25096	3.848	2.39506	4.68257
		7.21801	6.21607	5.75087	5.18031
		6.00158	5.00135	6.69042	5.28836
		7.5812	6.14609	3.78555	4.37504
		4.82171	3.98277	3.59455	5.12309
		8.53993	7.04625	4.17393	4.9364
		7.26275	5.99458	4.73173	4.83289
		6.86406	5.86096	3.48929	3.77505
		7.83655	6.86604	2.80116	3.24184
		3.48929	4.42291	0	0
		6.5267	5.86096	6.53993	5.99458
		3.11603	3.34625	3.25096	3.848
		5.8392	5.80761	5.54226	5.65421
		5.96278	5.0635	4.68482	5.26228
		5.52888	5.61324	3.11603	4.86839
		6.11249	5.33949	7.33307	5.73308
		1.83188	2.57046	7.46418	7.12122
		5.16792	5.12309	6.59186	5.41312
		3.25096	4.55888	6.95117	5.54967
		6.67242	6.24317	2.80116	2.73118
		7.37808	6.18844	4.73173	4.42291
		6.65421	5.77083	0	0
		5.40395	5.28836	6.60452	5.77083
		7.43962	5.46009	3.48929	3.98277
		3.82884	3.848	3.78555	4.1643
		6.40139	5.61324	6.49985	4.96901
		5.52888	5.46009	5.77347	5.41312
		6.56621	5.28836	1.43296	2.38681
		7.36702	5.12309	5.06134	4.46989
		5.43262	5.82553	7.34829	5.46009
		4.06781	5.00135	6.86938	5.59246
		4.17393	4.79701	6.38681	5.54967
		6.34961	5.7137	2.14078	3.69933
		3.37574	2.38681	4.53356	7.34421
		2.80116	3.13093	5.04264	4.37504
		6.40139	6.16028	6.67849	5.65421
		8.18175	6.65005	5.43263	4.37504
		7.65628	5.50557	7.25068	6.04177
		6.81583	5.52763	4.9855	5.41312
		9.43958	8.20838	3.11603	3.98277
		6.49985	5.73308	6.57259	5.57107
		4.30378	4.68257	5.29866	4.32481
		7.20555	5.59246	6.21529	5.63401
		6.34961	5.0635	4.33485	4.04527
		3.69265	2.87774	4.1035	4.27352
		4.24031	5.33949	6.31143	5.94603
		4.53356	5.12309	3.87184	4.75969
		6.03012	5.96232	6.92612	6.16027
		6.61721	5.23534	0	0
		7.49857	6.05702	5.5157	5.23534
		6.40871	5.54967	3.25096	3.77505
		6.02081	3.24184	6.27202	5.94603
		3.25096	3.848	6.47233	5.31433
		6.13894	5.75195	7.18458	5.94603
		5.76208	4.83289	3.54226	4.68257
		7.44667	5.75195	4.17393	5.12309
		4.47962	5.31433	0	0
		7.18884	5.77083	5.41819	5.80761
		0	0	6.37938	5.86096
		6.21529	4.75969	7.07938	6.20242
		5.29866	5.38888	4.82171	5.09339
		4.20711	4.86839	3.11603	5.12309
		3.99277	3.13093	0	0
		6.64818	5.94603	5.06134	5.31433
		6.69042	6.22978	8.33432	6.17453
		5.70432	4.51475	4.33485	4.1643
		6.2317	5.15218	8.34003	6.90063
		6.28003	5.36457	0	0
		6.07639	5.48285	4.63633	4.6011
		6.34199	5.94603	3.91265	4.72192
		6.97085	6.17453	6.88509	5.84348
		6.66647	5.94603	2.39506	3.98277
		5.18468	4.83289	3.25096	4.04527
		6.41583	4.79701	4.86443	3.00899
		4.17393	5.41312	6.57909	5.54967
		6.24812	5.00135	3.73985	3.44228
		3.59455	4.42291	7.4746	6.07232
		3.95327	5.23534	7.76202	5.87848
		4.94626	5.0635	4.47962	5.12309
		5.8711	5.80761	6.69042	5.57107
		5.15056	5.46009	7.92523	6.74806
		6.24812	5.57107	0.887525	0.773996
		3.18587	3.848	7.1417	5.61324
		6.88509	5.0635	6.84285	5.69432
		5.44692	5.50557	0	0
		6.40139	6.18844	2.80116	4.27352
		4.33485	4.6427	3.87184	3.44228
		7.61919	6.26978	4.30378	4.9364
		4.68482	4.86839	7.12422	5.50557
		5.21801	5.89555	6.17333	5.59246
		3.87184	2.38681	0	0
		6.09466	5.52763	5.60674	5.41312
		6.78267	5.82553	2.96717	3.91648
		6.91588	5.36457	2.39506	3.53356
		6.39403	5.46009	4.06781	2.57046
		6.36457	5.59246	2.39506	2.73118
		4.1035	3.53356	4.77716	3.24184
		6.97085	5.48285	3.69265	4.1643
		6.81583	5.69432	4.73173	5.94603
		3.87184	5.03254	7.5421	5.50557
		5.91265	3.24184	3.54226	3.848
		4.5601	4.6427	6.49297	5.65421
		5.76208	4.90256	2.61117	2.38681
		6.44444	5.41312	3.59455	1.26903
		5.55551	5.92932	8.03947	6.26978
		7.42181	5.87848	7.98954	6.93428
		6.78267	6.16028	6.44444	5.09339
		7.21801	6.13155	6.67243	5.78921
		4.82171	5.0635	6.02081	5.52763
		6.82668	6.05702	6.2317	5.52763
		6.90569	5.89555	6.1035	5.54967
		5.64414	5.20828	3.69265	4.86839
		2.14078	4.86839	3.25096	4.37504
		6.96601	6.283	0	0
		7.25474	6.13155	6.48607	5.7137
		6.79377	5.78921	5.28281	5.23534
		7.18884	5.92932	3.87184	3.13093
		0	2.38681	3.37573	4.72192
		5.13299	5.57107	2.96717	3.24184
		6.8902	5.43663	3.87184	4.27352
		5.6565	4.96901	6.38681	5.78921
		5.23458	5.57107	4.94626	5.97865
		6.94615	6.13155	4.36457	4.27352
		5.71617	5.36457	2.61117	4.27352
		6.44444	5.43663	3.18587	4.1643
		5.6565	4.46989	7.49522	6.25663
		3.82884	4.51475	7.25475	6.07232
		6.1819	5.91265	3.37573	4.27352
		6.64198	5.7137	3.43296	5.20828
		3.95327	5.12309	0	0
		2.80116	3.13093	6.0581	5.28836
		6.55321	4.6427	6.52669	5.23534
		2.14078	2.17951	3.54226	2.87774
		4.50653	4.72192	6.47233	5.63401
		4.24031	5.23534	4.9855	5.18031
		6.70224	5.80761	2.96717	3.69933
		3.25096	4.04527	5.47476	4.27352
		2.96717	4.10601	3.48929	4.1643
		7.07489	5.94603	6.00158	5.03254
		3.69265	5.03254	6.49297	5.6744
		3.11603	4.04527	3.95327	3.61824
		3.69265	5.18031	4.17393	4.6427
		6.48607	6.02614	7.83112	6.45516
		6.24812	5.38888	6.37208	6.55597
		6.04876	4.32481	5.9528	4.37504
		4.36457	5.28836	3.3147	4.6011
		0	0	4.42358	3.848
		7.1373	5.69432	4.96625	4.72192
		4.27277	4.55888	5.63169	4.6427
		6.44444	5.43663	5.7845	0
		6.5267	5.96232	7.47808	6.34678
		4.03034	4.10601	3.69265	4.10601
		4.73173	4.6427	5.16792	5.96232
		7.41464	6.10224	6.64198	4.6427
		4.17393	4.27352	3.78555	5.15218
		7.05647	6.02614	6.35702	5.73308
		5.34447	5.84348	4.33485	4.42291
		5.9528	5.50557	4.9855	3.69933
		7.76487	5.6744	3.59455	3.53356
		2.96717	2.57046	4.17393	4.32481
		7.5812	5.52763	2.39506	2.87774
		5.07981	5.03254	2.61117	3.00899
		4.92647	4.55888	6.79935	5.28836
		4.7996	5.31433	4.36457	4.6011
		3.95327	4.83289	7.96757	6.34678
		7.19722	6.02614	3.3147	3.34625
		6.0581	5.41312	3.69265	4.83289
		4.47962	5.54967	0	0
		6.57909	6.08725	5.81762	5.26228
		4.47962	4.83289	3.69265	0
		6.65421	5.59246	3.37573	3.61824
		0	0	6.46548	5.52763
		5.6565	3.77505	7.12422	5.7137
		7.74207	5.57107	7.34829	5.87848
		5.81762	4.55888	5.44692	4.90256
		6.41583	5.89555	5.6565	5.52763
		6.71987	5.75195	7.20975	6.58796
		5.8392	5.48285	5.23458	5.86096
		6.70224	7.4872	3.43296	5.48285
		7.29048	6.18844	4.82171	4.10601
		6.92612	5.41312	3.37573	4.90256
		4.39438	4.42291	6.45845	5.78921
		9.16541	7.24707	3.69265	5.48285
		6.35702	4.86839	7.49522	5.48285
		4.88509	5.15218	3.11603	3.00899
		6.72574	6.46679	5.44692	5.52763
		5.48864	5.23534	4.94626	5.48285
		2.96717	4.68257	4.90593	4.96901
		4.24031	4.55888	6.90569	5.78921
		5.34447	4.6427	3.11603	3.77505
		3.64501	4.10601	6.62965	5.33949
		6.24812	5.92932	6.85885	6.26978
		6.62965	5.73308	5.81762	4.79701
		6.0581	5.59246	3.25096	3.24184
		6.56621	4.37504	8.37747	7.0072
		6.41583	5.38888	6.94615	5.18031
		5.20163	4.90256	6.60452	6.01056
		7.17183	5.57107	4.82171	4.83289
		8.06032	6.57743	7.86845	6.60896
		6.43729	6.30889	3.82883	3.98277
		5.50208	5.20828	8.12562	6.7761
		4.86443	4.42291	7.11093	5.57107
		5.43262	4.51475	3.95327	3.44228
		5.23458	4.75969	6.28799	6.01056
		5.99209	6.13155	6.02081	5.50557
		6.13011	4.46989	5.44692	4.6427
		5.44692	5.36457	6.34199	6.02614
		7.25871	5.52763	6.45845	5.0635
		4.73173	5.31433	4.03034	4.72192
		3.78555	5.82553	6.38681	5.31433
		6.32679	5.6744	6.45845	5.87848
		7.42543	6.35931	2.96717	3.53356
		4.39438	4.27352	7.21801	5.57107
		8.06264	5.87848	5.73931	5.46009
		6.02081	5.43663	5.98231	5.63401
		6.09466	4.6011	4.03034	5.41312
		6.71411	5.7137	6.62965	5.57107
		7.18884	6.26978	4.20711	5.54967
		4.33485	4.79701	3.48929	0
		8.15178	6.30889	3.69265	3.61824
		4.24031	5.12309	2.27501	3.77505
		6.62337	5.99458	5.13299	5.54967
		5.23458	4.6427	3.37573	4.10601
		4.75489	4.75969	6.62337	5.59246
		5.94298	5.09339	3.25096	3.98277
		3.64501	2.73118	3.73985	5.09339
		7.27072	6.33432	4.17393	4.42291
		4.68482	4.37504	3.37573	3.69933
		6.28003	5.36457	7.15472	5.46009
		3.43296	3.24184	0	0
		5.98231	5.28836	4.9855	4.90256
		7.0975	5.20828	5.21801	4.42291
		3.95327	4.51475	6.07639	5.92932
		5.43262	5.28836	7.49522	5.48285
		2.88557	3.53356	4.68482	5.46009
		5.16792	5.03254	8.50649	6.47816
		3.18587	4.32481	4.75489	4.72192
		0	1.26903	3.99277	4.79701
		6.99514	5.78921	3.48929	3.69933
		3.11603	4.04527	7.34065	6.08725
		7.18041	6.34678	3.25096	3.53356
		0	0	6.22362	6.40803
		6.00158	5.80761	3.69265	4.32481
		4.86443	5.33949	4.03034	3.53356
		2.96717	3.00899	6.46548	5.73308
		6.45138	5.82553	3.59455	4.21956
		7.0332	5.92932	3.59455	4.51475
		6.37938	5.7137	4.6605	5.38888
		6.67242	6.26978	3.69265	4.9364
		6.49298	5.52763	6.16471	5.41312
		6.90569	5.52763	6.43012	5.94603
		3.48929	2.57046	3.95327	4.96901
		6.73146	6.10224	5.8392	5.63401
		5.8392	5.65421	8.04876	6.92588
		6.72574	5.6744	3.11603	3.13093
		4.90593	4.90256	5.06134	3.77505
		7.5421	6.52309	4.03034	5.33949
		4.36457	4.83289	3.87184	3.98277
		6.86938	5.97865	7.85524	6.29591
		4.6605	5.18031	6.27202	5.61324
		8.34003	6.90062	5.72765	5.26228
		6.87467	6.05702	6.19869	4.37504
		7.15906	5.09339	3.82883	4.21956
		6.62965	7.2737	6.26416	6.11707
		5.35966	5.6744	6.55321	5.09339
		6.97085	5.91265	3.87184	4.10601
		1.43296	1.64155	6.68454	5.86096
		9.53467	8.99081	2.80116	3.61824
		3.3147	3.91648	6.03958	4.75969
		7.09297	5.50557	5.13299	4.6011
		7.70127	6.6703	5.88166	5.75195
		5.29866	5.0635	4.20711	4.1643
		2.96717	5.26228	6.29572	5.31433
		3.69265	4.1643	3.48929	5.00135
		5.13299	4.55888	6.62337	4.90256
		6.77149	5.94603	3.59455	4.90256
		7.34829	5.77083	6.46548	5.82553
		6.60452	6.283	3.48929	3.34625
		6.41583	5.52763	5.9528	5.82553
		5.75087	5.15218	3.11603	3.34625
		7.80116	6.72901	6.48607	5.75195
		2.39506	1.93357	0	0
		3.78555	4.1643	2.70929	4.90256
		7.23036	6.54504	6.92101	6.47816
		5.50208	5.41312	6.40871	5.0635
		6.76022	6.01056	0	0.773996
		3.37574	3.00899	6.39403	5.15218
		6.55964	5.09339	3.59455	3.98277
		6.11249	5.50557	3.69265	3.77505
		8.06264	7.98162	4.13914	4.42291
		5.54226	6.11707	6.06738	5.50557
		5.55551	5.36457	5.5157	5.73308
		5.81762	4.86839	7.71891	6.17453
		5.44692	5.52763	3.37573	5.00135
		6.24812	5.43663	3.95327	5.0635
		5.6565	5.23534	6.70224	5.52763
		7.25474	6.20242	0	1.26903
		5.77347	5.77083	5.43263	5.6744
		3.78555	3.91648	5.91265	5.63401
		3.95327	3.53356	7.23036	6.14608
		5.8392	5.23534	7.01436	5.97865
		3.73985	5.03254	4.36457	4.27352
		7.15036	5.57107	3.37573	5.15218
		4.36457	4.32481	4.68482	5.50557
		5.6565	5.0635	4.77716	4.83289
		4.42358	3.77505	7.85792	5.33949
		2.27501	3.24184	8.24797	6.283
		6.26416	5.26228	3.11603	4.21956
		4.03034	3.61824	5.00495	5.12309
		4.17393	5.26228	6.34199	5.69432
		7.10643	4.90256	8.72274	6.7761
		6.57259	6.02614	0	0
		5.77347	4.42291	3.43296	5.20828
		6.61721	5.18031	0	0
		6.15623	4.37504	6.14751	6.39592
		6.93617	5.99458	7.51554	6.22978
		6.82668	6.11707	6.56621	5.20828
		4.17393	5.18031	7.42181	6.30889
		5.81762	4.83289	2.39506	4.21956
		0	0	0	0
		6.37208	5.20828	9.09745	6.89203
		6.49298	5.91265	3.11603	1.64155
		3.43296	4.90256	6.35702	5.28836
		6.51333	5.69432	3.37573	4.32481
		3.78555	4.68257	1.43296	2.87774
		7.34065	6.45516	7.02857	5.41312
		7.21801	5.65421	5.93286	5.28836
		6.66035	5.89555	6.77703	5.89554
		5.15056	4.90256	7.11977	5.80761
		5.41819	6.65005	3.48929	3.61824
		4.61117	5.23534	3.48929	1.93357
		5.43262	3.13093	3.11603	3.61824
		5.97246	4.51475	7.21393	5.50557
		3.59455	3.91648	5.44692	3.848
		6.47232	5.52763	7.35579	5.57107
		5.52888	6.46679	4.53356	4.1643
		4.7996	5.59246	7.75061	6.91755
		6.47232	5.20828	6.12122	4.72192
		5.88166	5.82553	6.83744	5.77083
		5.63169	0	7.25475	5.97865
		1.83188	1.64155	7.47119	6.53419
		6.67242	5.77083	7.37808	5.57107
		6.90569	6.05702	2.39506	2.38681
		4.94626	5.15218	6.52669	5.38888
		4.24031	5.15218	6.9855	6.02614
		3.48929	3.34625	6.02081	5.36457
		4.24031	5.09339	3.87184	5.23534
		4.73173	6.17453	3.48929	4.6427
		5.94298	5.38888	3.73985	4.9364
		5.79572	5.26228	5.98231	4.86839
		4.75489	4.46989	7.17612	5.89554
		2.96717	3.34625	5.54226	5.12309
		7.25474	6.46679	6.95117	5.6744
		6.1819	4.32481	6.60452	5.09339
		4.53356	4.72192	6.50653	5.78921
		7.70715	6.7097	4.39438	5.00135
		0.887525	1.64155	3.37573	4.96901
		6.16471	6.71932	8.50819	6.6703
		0	0	5.25096	4.75969
		6.81583	7.05387	7.1633	6.16027
		4.92647	5.43663	0	0.773996
		4.27277	5.52763	6.97085	6.30889
		7.61611	6.37156	7.42895	5.97865
		5.96278	5.61324	6.95606	5.36457
		7.92523	6.22978	0	0
		6.21529	5.54967	2.88557	3.34625
		4.96625	5.31433	7.04253	5.36457
		5.59425	5.41312	6.28003	5.77083
		5.54226	5.65421	6.86938	5.96232
		2.50843	4.68257	3.48929	4.37504
		3.78555	3.53356	3.37573	4.37504
		6.45138	5.09339	6.29572	4.83289
		3.95327	4.37504	4.13914	5.89554
		4.42358	5.33949	4.30378	4.51475
		3.37574	3.848	6.90063	6.02614
		8.37747	6.18844	3.95327	5.00135
		6.39403	5.7137	6.08555	5.57107
		3.3147	4.32481	6.65421	6.07232
		5.79572	4.86839	6.84812	5.59246
		7.13299	5.28836	8.34572	6.98334
		2.96717	2.38681	3.59455	3.848
		6.55321	5.50557	6.88509	6.13155
		6.13011	6.07232	5.96278	5.20828
		5.88166	5.48285	4.24031	4.46989
		7.07489	6.34678	4.30378	4.83289
		5.96278	5.0635	3.11603	4.96901
		2.80116	4.37504	5.81762	4.96901
		8.33432	6.99932	3.73985	3.98277
		3.48929	4.75969	3.11603	2.87774
		4.36457	4.6011	3.78555	3.61824
		6.8535	6.44361	4.68482	5.33949
		5.23458	5.18031	3.78555	4.75969
		7.50542	6.51207	4.27277	5.20828
		8.2007	6.94252	6.31143	5.12309
		6.51333	5.12309	2.39506	3.69933
		4.63633	5.28836	3.37573	3.91648
		6.74873	5.43663	6.61088	6.34678
		3.69265	4.90256	7.27072	5.43663
		7.04253	5.75195	6.16471	4.83289
		6.36457	5.6744	8.31899	7.44692
		4.58556	4.86839	7.46769	6.14608
		3.48929	3.53356	1.43296	1.64155
		4.20711	3.91648	6.81583	5.94603
		5.77347	5.03254	8.24593	6.75742
		3.95327	4.42291	3.69265	4.04527
		4.86443	2.87774	2.70929	3.00899
		5.35966	5.38888	4.1035	4.6011
		3.69265	3.24184	6.72574	5.99458
		4.03034	5.0635	7.11093	5.75195
		6.99039	5.87848	0	0
		6.89542	5.73308	8.35324	6.7761
		6.17333	5.31433	3.48929	5.31433
		5.75087	4.79701	6.16471	5.77083
		7.47119	6.43179	6.34199	4.83289
		10.3779	10.0549	0	0
		6.62965	4.51475	5.96278	5.65421
		3.11603	5.03254	3.69265	4.10601
		3.87184	4.46989	4.82171	4.96901
		6.28003	5.36457	7.41819	6.17453
		7.29444	6.18844	2.96717	1.93357
		5.64414	4.51475	6.17333	5.73308
		6.47929	5.38888	7.52888	6.68018
		6.56621	5.75195	2.80116	2.57046
		6.81583	6.38388	5.34447	5.78921
		6.1819	5.65421	4.30378	4.27352
		7.05647	5.78921	6.48607	5.61324
		3.59455	3.77505	2.70929	3.34625
		5.90231	5.96232	0	0
		5.5157	5.31433	7.52223	6.48961
		6.78829	6.17453	5.43263	5.03254
		3.37574	2.57046	4.63633	5.26228
		8.52329	7.0691	6.48607	5.33949
		2.96717	3.34625	6.27202	5.63401
		4.36457	3.13093	4.39438	4.6427
		4.92647	5.15218	5.7845	4.79701
		0	0	3.59455	3.44228
		6.03958	5.28836	3.25096	2.73118
		7.39283	5.38888	3.48929	4.68257
		3.73985	4.04527	2.14078	3.44228
		7.644	6.38388	3.95327	4.27352
		6.24812	4.6427	6.37208	5.18031
		5.92267	5.69432	5.6565	4.86839
		4.03034	4.55888	5.94298	6.08725
		4.68482	5.63401	3.82883	6.04177
		4.53356	4.83289	4.30378	3.44228
		7.83655	6.13155	3.11603	2.57046
		6.28799	5.31433	7.47808	6.11707
		2.96717	3.848	7.35579	6.42004
		6.59186	4.79701	6.62337	6.17453
		7.98709	6.32157	7.58444	6.02614
		6.46549	5.97865	4.13914	5.33949
		3.11603	3.98277	6.34961	5.23534
		4.68482	4.55888	4.03034	2.73118
		2.61117	3.44228	7.97005	5.75195
		5.61941	5.61324	5.96278	5.52763
		3.18587	4.1643	6.91085	5.57107
		6.24812	5.00135	4.73173	5.26228
		6.17333	5.59246	5.52888	5.12309
		3.78555	5.28836	6.43729	6.83074
		6.59186	5.6744	6.51333	5.28836
		5.81762	5.69432	3.11603	4.1643
		6.14751	5.41312	3.59455	3.53356
		6.26416	5.91265	6.79935	6.07232
		6.43012	5.92932	7.1633	5.6744
		6.41583	5.46009	6.19869	5.7137
		8.24189	7.06156	6.02081	5.33949
		2.96717	3.848	0	0
		7.84994	6.14609	4.03034	4.27352
		6.26416	5.63401	6.19869	6.08725
		5.50208	5.46009	5.70432	3.77505
		3.25096	4.46989	5.02414	5.57107
		4.94626	4.6427	0	0
		6.62965	5.26228	3.37573	3.69933
		4.20711	5.15218	4.33485	5.26228
		6.40871	5.20828	4.92647	5.91265
		6.71411	5.97865	2.50843	3.98277
		5.13299	5.00135	3.69265	4.6011
		6.13894	4.42291	6.52669	5.87848
		6.34199	5.91265	8.30547	5.78921
		6.57909	2.73118	7.15472	5.61324
		7.352	5.86096	3.95327	2.57046
		5.52888	5.52763	0	0
		4.42358	4.21956	7.85256	6.35931
		5.09761	2.73118	2.80116	4.42291
		2.80116	2.73118	6.93109	5.20828
		6.39403	4.6011	3.11603	3.77505
		7.15036	5.18031	3.48929	3.34625
		8.27202	6.69989	6.76022	5.75195
		6.27202	5.52763	3.3147	4.6011
		3.3147	3.13093	7.12422	5.26228
		5.59425	5.69432	3.48929	2.17951
		8.04177	5.91265	7.45022	6.20242
		6.47232	5.15218	4.82171	3.91648
		6.87467	5.38888	3.73985	5.09339
		8.21315	7.19948	6.76022	5.80761
		1.43296	3.848	5.86071	5.23534
		6.48607	5.82553	2.70929	4.37504
		4.7996	4.86839	3.59455	3.61824
		6.8902	6.01056	4.58556	4.72192
		5.73931	5.0635	2.14078	4.37504
		5.90231	5.28836	7.47119	5.43663
		2.80116	2.57046	6.44444	5.99458
		3.48929	5.78921	4.03034	4.90256
		4.63633	4.32481	4.36457	3.69933
		6.1819	5.54967	4.36457	3.61824
		7.07489	5.48285	0	0
		3.59455	3.13093	5.9528	5.09339
		5.79572	4.90256	3.95327	4.51475
		2.61117	3.13093	3.87184	4.75969
		3.25096	3.69933	5.92267	4.46989
		3.78555	3.848	4.03034	4.79701
		6.11249	5.41312	3.37573	4.68257
		6.87983	6.47816	6.75449	5.91265
		7.7845	6.56666	5.26679	6.16027
		6.51995	4.9364	7.29444	5.59246
		6.16471	5.7137	3.54226	3.848
		8.5183	7.22004	4.17393	4.75969
		4.42358	4.6427	7.02857	5.92932
		2.39506	4.21956	4.47962	5.09339
		4.94626	5.20828	3.64501	3.77505
		5.96278	5.26228	7.644	9.74455
		5.23458	5.28836	6.64198	5.80761
		6.29572	5.48285	5.64414	4.90256
		4.73173	4.37504	3.37573	3.98277
		5.94298	5.38888	4.36457	5.46009
		7.19298	5.23534	6.08555	5.0635
		6.31143	5.69432	2.80116	4.83289
		6.39403	5.78921	2.96717	3.00899
		6.0581	5.0635	6.04876	5.48285
		3.73985	2.17951	0	0
		5.15056	4.90256	7.29048	5.82553
		4.13914	5.31433	6.29572	5.48285
		5.06134	5.99458	6.77703	6.46679
		7.67143	6.01056	4.27277	4.86839
		5.9528	5.75195	7.30998	5.92932
		6.28003	4.79701	4.47962	3.00899
		3.18587	3.13093	7.70425	6.283
		8.01352	6.76686	6.47233	5.0635
		7.65628	6.61941	7.31777	6.25663
		5.86071	5.03254	6.23993	5.50557
		3.48929	5.00135	5.69237	4.1643
		4.30378	5.43663	7.37808	6.42004
		6.53341	5.63401	2.70929	2.17951
		6.97085	5.38888	3.59455	3.24184
		4.50653	4.68257	5.71617	6.02614
		3.82884	5.26228	6.00158	5.26228
		3.37574	3.53356	3.69265	3.34625
		4.90593	4.1643	5.70432	5.33949
		5.96278	5.09339	6.77149	5.80761
		6.34199	6.01056	3.69265	3.44228
		5.54226	5.36457	4.1035	4.46989
		6.40139	5.12309	0	0
		5.43262	4.37504	5.68061	5.18031
		5.8711	5.23534	5.32948	5.91265
		5.23458	5.73308	8.21936	5.48285
		4.50653	4.83289	4.47962	4.79701
		6.26416	5.20828	3.69265	3.13093
		6.81583	6.29591	8.77844	8.30802
		7.65628	5.84348	3.11603	4.27352
		5.59425	5.59246	0	0
		7.79286	7.24041	7.84191	6.7097
		5.40395	5.82553	3.25096	3.98277
		4.68482	5.92932	4.1035	5.31433
		4.58556	5.50557	5.60674	5.89554
		6.79377	6.53419	4.84298	5.00135
		3.48929	4.55888	6.92101	5.59246
		3.64501	4.27352	3.18587	4.6011
		5.07981	5.59246	8.21111	7.24041
		4.58556	4.79701	3.11603	4.90256
		5.90231	5.57107	4.92647	5.28836
		6.29572	5.33949	4.94626	5.41312
		4.90593	4.90256	4.17393	4.42291
		3.95327	4.42291	6.13011	4.9364
		6.31143	5.69432	2.61117	2.38681
		6.54659	5.50557	6.36457	5.99458
		4.73173	5.77083	4.39438	5.15218
		7.34829	6.283	2.80116	3.34625
		6.35702	6.283	7.46074	6.42004
		6.07639	5.80761	5.89215	4.32481
		3.37574	4.96901	6.80478	5.15218
		6.66035	5.54967	4.13914	3.848
		8.09223	6.5008	7.72472	5.77083
		5.93286	5.59246	7.87633	6.74806
		3.37574	5.00135	5.60674	6.08725
		5.66846	5.33949	3.48929	4.27352
		5.18468	3.848	3.37573	3.61824
		7.53224	5.97865	3.82883	4.68257
		4.68482	5.15218	5.8392	5.65421
		4.9855	5.00135	5.26679	4.6427
		2.80116	4.04527	7.81211	9.78777
		6.75449	5.26228	3.37573	4.1643
		3.59455	4.21956	2.80116	2.17951
		5.35966	5.00135	6.79935	5.12309
		7.33307	5.54967	5.32948	4.32481
		7.98709	7.85112	6.08555	4.21956
		5.26679	5.41312	5.77347	5.54967
		5.34447	5.15218	6.03958	4.6011
		6.58556	5.48285	6.28003	5.63401
		5.47476	5.59246	2.80116	2.17951
		4.63633	2.17951	4.1035	4.72192
		3.37574	4.37504	7.98225	6.13155
		3.37574	3.69933	5.86071	5.03254
		4.61117	5.38888	4.24031	4.21956
		5.50208	5.00135	3.87184	5.12309
		5.89215	5.59246	3.95327	5.00135
		4.70819	5.18031	7.83656	6.16027
		7.82845	6.283	6.92101	5.41312
		2.61117	4.37504	4.58556	5.52763
		5.94298	5.18031	3.59455	3.53356
		6.1819	5.86096	2.96717	3.53356
		8.18388	6.92588	3.37573	3.91648
		3.25096	4.04527	6.79377	5.50557
		5.76208	5.54967	5.60674	4.32481
		5.09761	4.21956	0	0
		2.80116	4.79701	2.39506	4.55888
		5.50208	4.10601	3.99277	5.18031
		6.04876	5.03254	7.47808	6.90905
		6.03958	5.84348	5.8392	5.46009
		5.13299	4.10601	6.53341	5.99458
		5.43262	4.83289	3.11603	2.38681
		5.47476	5.50557	3.87184	4.9364
		5.88166	5.97865	3.48929	4.83289
		5.16792	6.17453	4.70819	3.53356
		5.72765	4.72192	3.95327	5.52763
		8.08092	7.03078	8.09445	6.55597
		7.48494	6.283	7.07489	6.05702
		6.26416	4.79701	3.95327	3.24184
		6.43729	6.08725	5.73931	5.69432
		2.96717	4.04527	0	0
		4.84298	5.03254	0	0
		4.77716	3.53356	3.25096	3.34625
		6.75449	6.30889	3.78555	3.13093
		6.0581	5.36457	3.78555	4.04527
		3.37574	2.87774	5.92267	5.38888
		5.59425	4.79701	4.36457	5.23534
		5.06134	5.78921	5.13299	5.61324
		5.88166	4.55888	6.35702	5.28836
		7.38552	6.02614	3.48929	4.75969
		6.48607	5.59246	5.0798	5.20828
		3.48929	3.13093	7.06577	5.82553
		4.03034	5.20828	0	0
		5.5157	5.89555	6.83744	5.28836
		0	0	6.40139	5.82553
		3.78555	3.44228	2.14078	4.86839
		7.93026	6.53419	8.00876	6.8748
		7.65628	5.80761	0	0
		5.77347	5.00135	3.37573	3.98277
		7.17183	5.80761	4.9855	5.12309
		3.25096	5.15218	3.95327	5.41312
		6.96104	5.7137	3.82883	2.73118
		3.59455	4.46989	3.25096	5.0635
		5.11562	5.00135	4.61117	4.90256
		3.54226	3.77505	3.25096	3.13093
		5.55551	5.18031	0	0
		7.05192	5.15218	5.55551	5.80761
		3.87184	4.37504	5.25096	4.79701
		5.20163	4.21956	4.1035	4.10601
		4.03034	3.848	3.69265	4.51475
		5.7845	4.51475	6.01123	5.43663
		4.1035	3.53356	3.87184	3.848
		3.95327	4.10601	5.5157	5.80761
		6.44444	5.50557	0	0
		3.69265	2.87774	3.64501	5.09339
		7.49857	5.78921	5.00495	5.86096
		6.15623	5.41312	5.99209	6.29591
		6.46549	5.89555	8.13	6.43179
		4.45154	4.6427	6.45138	5.69432
		5.64414	5.78921	3.25096	3.61824
		5.89215	5.00135	5.8392	4.10601
		6.41583	5.73308	4.53356	4.42291
		3.37574	4.46989	6.51995	5.94603
		8.64656	7.87295	2.96717	4.83289
		5.41819	3.24184	6.19022	5.73308
		3.3147	3.24184	3.11603	2.87774
		5.26679	5.28836	3.69265	5.65421
		6.78267	5.00135	6.1035	4.9364
		4.1035	4.75969	4.50653	5.31433
		5.32948	4.75969	3.78555	4.55888
		3.73985	3.13093	3.69265	4.04527
		6.13011	5.65421	2.80116	4.79701
		3.99277	5.33949	3.82883	4.68257
		5.11562	3.53356	6.32679	5.97865
		5.13299	6.07232	5.18468	5.73308
		5.48864	5.18031	3.69265	2.38681
		6.45845	4.68257	3.37573	4.42291
		5.21801	4.75969	0	1.26903
		4.82171	4.10601	5.23458	4.51475
		4.82171	5.91265	3.43296	4.21956
		6.29572	5.86096	5.47476	4.27352
		3.25096	3.24184	8.07863	6.68018
		3.64501	3.13093	6.57259	5.31433
		7.352	6.21607	6.85885	6.05702
		4.94626	5.63401	6.32679	5.43663
		5.54226	5.38888	4.47962	5.20828
		5.52888	5.09339	6.13011	5.00135
		3.59455	2.17951	3.99277	5.43663
		4.50653	5.09339	3.78555	4.21956
		6.07639	5.87848	3.11603	4.6011
		4.77716	5.59246	0	0
		4.17393	5.61324	3.87184	3.848
		5.86071	4.72192	5.20163	5.28836
		7.53885	6.29591	6.03958	5.09339
		7.12423	5.46009	4.20711	4.04527
		7.06577	5.99458	4.17393	3.69933
		5.64414	5.63401	6.62337	5.92932
		6.45138	5.43663	4.88509	5.15218
		4.03034	3.91648	6.50653	5.86096
		4.92647	5.59246	5.18468	5.50557
		7.5421	5.97865	2.80116	2.87774
		1.43296	3.24184	0	0
		7.62856	6.68018	6.9855	5.54967
		5.18468	5.28836	4.96625	3.98277
		4.88509	5.43663	6.53993	5.26228
		4.13914	4.6011	4.63633	4.55888
		7.37069	5.73308	6.97085	5.23534
		4.24031	4.37504	5.02414	5.63401
		1.43296	2.73118	6.86406	5.97865
		6.17333	5.65421	7.01436	5.82553
		6.70819	5.43663	3.48929	5.00135
		5.63169	5.59246	7.5421	6.14608
		5.71617	5.54967	2.80116	4.37504
		4.1035	5.46009	6.78267	5.59246
		6.13894	5.61324	4.27277	4.90256
		6.45845	5.80761	6.20711	5.09339
		6.66647	5.36457	3.54226	4.9364
		7.76766	5.92932	2.96717	4.42291
		5.50208	5.03254	4.1035	3.34625
		5.90231	5.15218	3.37573	4.21956
		7.30615	6.39592	5.68061	5.0635
		6.74873	5.82553	6.40139	5.59246
		7.15472	6.07232	2.39506	3.61824
		0	2.73118	4.86443	5.36457
		7.00484	5.94603	4.94626	3.91648
		6.93109	5.89555	3.78555	4.37504
		3.25096	3.77505	6.77149	5.82553
		7.20555	6.25663	3.99277	4.42291
		6.84812	5.77083	4.33485	5.28836
		3.73985	4.27352	6.28003	6.07232
		6.65421	5.97865	5.25096	5.41312
		5.40395	5.23534	4.47962	4.21956
		8.0511	6.71932	5.8711	5.86096
		5.07981	4.6427	5.75087	4.10601
		5.31397	5.38888	6.28003	5.52763
		0	0	7.21801	6.13155
		6.92612	6.39592	3.37573	3.91648
		6.43012	5.12309	8.19229	6.92588
		4.17393	3.98277	6.34961	5.78921
		7.65012	5.97865	5.6565	5.12309
		7.29048	6.08725	7.23036	6.30889
		3.37574	5.03254	6.13894	5.96232
		5.80684	3.848	0	0
		7.36702	5.63401	9.9163	9.56949
		3.78555	3.69933	7.46418	6.17453
		6.0581	5.23534	7.40011	5.82553
		7.08852	5.52763	6.50653	5.54967
		7.16762	6.75742	7.15472	6.17453
		6.56621	5.54967	6.84285	5.82553
		3.59455	3.00899	7.18884	5.7137
		6.34961	5.91265	5.94298	5.96232
		7.02381	5.7137	7.08852	6.21607
		6.21529	5.63401	4.42358	5.41312
		6.09466	5.03254	4.33485	4.86839
		5.81762	4.68257	7.01436	5.43663
		7.42895	5.89555	2.88557	4.32481
		3.95327	5.50557	6.32679	5.33949
		7.55528	6.62965	3.43296	4.83289
		0	0	6.83744	5.73308
		5.32948	4.04527	3.82883	4.46989
		6.22362	6.90905	0	0
		5.09761	7.43521	3.37573	4.79701
		6.20711	5.59246	4.61117	5.03254
		5.77347	5.89555	5.79572	5.78921
		3.59455	4.21956	6.27202	5.20828
		7.30998	5.57107	4.94626	4.10601
		5.70432	5.09339	4.06781	2.57046
		5.29866	5.61324	5.0798	4.83289
		3.37574	4.96901	6.13011	5.94603
		6.81583	5.52763	4.42358	4.79701
		5.88166	5.00135	4.06781	3.848
		5.60674	5.36457	0	0
		5.85	5.65421	8.18597	6.6703
		6.87983	5.99458	5.44692	4.1643
		3.59455	2.87774	6.59828	5.6744
		5.06134	4.10601	4.42358	3.91648
		5.52888	5.46009	3.48929	4.6011
		6.78267	6.16028	6.24812	4.75969
		7.92267	7.86864	7.02381	5.63401
		8.2007	5.89555	8.02536	6.5008
		5.59425	5.54967	3.59455	4.6011
		7.52552	6.34678	7.30998	5.92932
		4.36457	4.37504	6.31143	5.6744
		3.78555	4.32481	3.87184	4.6011
		6.00158	3.61824	5.68061	5.75195
		7.99915	6.44361	5.02414	5.57107
		8.21936	6.08725	2.70929	5.18031
		8.02298	6.34678	4.03034	4.32481
		3.11603	3.61824	4.17393	4.55888
		6.78267	5.96232	3.95327	4.86839
		2.27501	3.848	7.99192	6.04177
		6.20711	5.09339	3.78555	4.83289
		3.59455	4.42291	0	0
		4.17393	5.12309	7.01436	6.01056
		6.3036	5.09339	3.11603	2.73118
		7.04723	5.33949	8.14746	6.7385
		2.39506	3.69933	3.69265	4.04527
		3.43296	5.20828	6.23993	5.65421
		5.8392	5.23534	3.48929	4.75969
		2.39506	1.26903	6.7658	6.05702
		4.82171	5.80761	3.59455	5.0635
		4.68482	4.75969	6.91085	3.61824
		6.38681	5.38888	0	0
		4.58556	4.6011	5.71617	5.52763
		4.36457	5.77083	2.80116	2.87774
		4.75489	5.89555	8.48091	7.56445
		3.3147	3.61824	2.14078	3.00899
		6.02081	6.13155	3.37573	2.17951
		7.14609	5.50557	7.06113	5.50557
		7.86053	6.53419	5.21801	4.21956
		4.17393	4.21956	7.352	6.18844
		3.59455	3.91648	4.20711	5.31433
		4.47962	4.04527	6.03958	4.75969
		2.96717	2.38681	4.30378	5.38888
		7.01436	3.44228	6.24812	5.18031
		3.04264	1.93357	3.43296	4.6011
		6.14751	5.65421	4.39438	5.41312
		6.61721	5.80761	1.43296	4.1643
		4.42358	3.13093	3.11603	3.77505
		6.38681	5.50557	5.80684	5.12309
		3.43296	4.90256	6.82668	4.68257
		6.34199	5.48285	0	0
		6.31143	5.84348	3.95327	4.1643
		7.65012	5.96232	2.61117	3.24184
		4.13914	4.9364	3.37573	4.46989
		4.1035	3.98277	5.94298	4.90256
		7.10643	5.36457	5.15056	5.75195
		5.41819	5.46009	6.57259	6.04177
		6.35702	5.36457	3.25096	4.10601
		4.20711	4.68257	3.59455	4.68257
		5.47476	4.86839	4.06781	3.69933
		6.45845	5.78921	7.67744	6.25663
		5.79572	5.50557	3.69265	4.51475
		4.92647	2.87774	7.54874	6.26978
		3.04264	4.27352	0	1.26903
		3.87184	5.12309	4.06781	4.04527
		7.23448	6.43179	5.47476	5.46009
		5.5157	4.96901	3.64501	3.34625
		3.04264	4.27352	4.03034	3.98277
		1.43296	4.90256	5.40395	5.41312
		6.65421	4.79701	2.61117	3.24184
		5.5157	5.28836	7.90995	6.22978
		9.08393	9.04767	3.18587	3.24184
		7.18041	6.07232	2.80116	2.38681
		7.26275	6.05702	0	0
		6.38681	5.78921	2.61117	1.26903
		6.88509	5.65421	6.29572	5.54967
		0	2.38681	7.32544	6.26978
		5.54226	5.00135	4.63633	5.69432
		5.92267	5.33949	6.57909	5.84348
		2.27501	2.17951	7.34065	5.20828
		5.91265	5.50557	5.02414	5.87848
		7.37443	5.52763	2.14078	2.38681
		2.61117	4.42291	7.32157	5.96232
		4.30378	4.90256	5.93286	5.18031
		6.77703	5.46009	5.99209	5.33949
		3.59455	4.10601	6.26416	5.52763
		4.88509	4.83289	9.04371	7.71733
		4.5601	5.15218	7.38914	6.16027
		5.75087	5.15218	3.78555	3.91648
		6.29572	5.82553	4.39438	5.36457
		7.32157	5.75195	3.43296	4.6427
		0	0	8.46013	6.62965
		4.6605	5.15218	6.51333	5.54967
		4.73173	4.1643	6.49985	5.7137
		5.13299	3.848	7.32921	5.84348
		5.77347	5.33949	5.59425	4.72192
		3.25096	3.34625	3.18587	2.57046
		5.38922	5.33949	5.00495	5.69432
		3.64501	3.24184	4.17393	4.10601
		6.75449	4.79701	4.73173	5.82553
		1.83188	3.24184	4.47962	5.33949
		5.56834	5.0635	3.18587	3.53356
		3.64501	4.1643	6.34199	5.54967
		6.94122	5.41312	6.94615	5.78921
		5.77347	5.94603	7.25475	5.92932
		4.47962	4.79701	3.11603	4.27352
		4.63633	5.31433	3.59455	3.24184
		5.20163	4.55888	5.41819	4.72192
		3.18587	3.91648	3.54226	4.9364
		4.03034	5.54967	6.55964	5.52763
		5.60674	5.36457	3.04264	4.04527
		3.25096	3.61824	7.60348	6.02614
		3.78555	3.13093	6.72574	5.63401
		6.12122	4.9364	7.54874	5.96232
		2.39506	2.38681	4.9855	4.9364
		7.21393	5.48285	3.87184	4.68257
		6.34199	5.99458	6.87983	5.97865
		3.54226	3.98277	4.03034	4.6011
		7.36702	6.37156	5.50208	5.33949
		5.21801	5.00135	5.02414	5.61324
		7.49521	5.78921	6.90569	5.6744
		6.39403	4.86839	3.59455	5.18031
		6.19869	7.22004	5.60674	5.03254
		6.71411	4.96901	3.18587	4.32481
		5.94298	5.80761	3.69265	4.96901
		5.55551	5.28836	3.37573	3.44228
		4.03034	5.03254	6.77149	5.54967
		6.57909	6.11707	6.21529	5.77083
		4.47962	4.55888	7.30998	6.44361
		5.34447	4.96901	4.24031	5.78921
		3.54226	3.77505	5.26679	5.48285
		4.73173	4.72192	3.95327	4.9364
		6.72574	6.05702	5.09761	5.82553
		4.96625	5.20828	5.55551	3.61824
		4.24031	5.03254	6.59828	5.89554
		4.47962	5.03254	4.63633	4.75969
		7.37069	6.47816	5.20163	5.48285
		8.06722	6.96717	4.17393	5.26228
		5.37469	5.26228	6.93109	5.92932
		5.25096	5.84348	4.03034	5.15218
		6.12122	5.18031	7.63169	6.34678
		5.70432	5.75195	4.36457	5.33949
		6.14751	6.02614	3.11603	5.15218
		9.64245	8.75449	3.78555	4.83289
		6.84285	5.18031	5.23458	5.20828
		5.66846	5.77083	7.69829	7.41151
		7.35579	6.58796	3.69265	5.03254
		3.59455	4.27352	6.78267	5.41312
		6.56621	5.7137	8.36076	6.98334
		6.13011	5.12309	2.39506	4.21956
		4.9855	5.48285	3.18587	5.23534
		3.69265	3.91648	6.09466	5.63401
		6.45138	6.05702	6.36457	5.63401
		7.49177	6.22978	6.19022	3.848
		4.68482	4.96901	6.22362	5.89554
		7.35579	6.46679	3.59455	4.6427
		6.11249	6.08725	4.6605	5.54967
		2.61117	4.79701	6.49985	5.65421
		3.69265	4.9364	2.39506	4.37504
		6.21529	5.50557	3.25096	0
		3.73985	5.46009	6.1035	5.50557
		3.69265	2.17951	6.74873	5.54967
		4.42358	4.90256	7.00955	6.32157
		3.59455	3.91648	8.29177	6.44361
		5.41819	4.04527	3.25096	3.53356
		3.59455	3.13093	3.69265	5.36457
		4.17393	2.57046	0	0
		6.22362	5.57107	6.1819	5.59246
		5.48864	4.68257	5.75087	5.48285
		5.34447	5.33949	5.76208	5.15218
		3.78555	3.61824	2.80116	3.69933
		6.49985	5.00135	0	0
		6.26416	5.20828	3.87184	5.00135
		3.91265	4.1643	2.39506	1.93357
		8.08092	7.03848	6.78267	6.04177
		5.26679	5.09339	0	0.773996
		3.37574	4.21956	3.99277	5.75195
		6.20711	5.18031	4.88509	5.33949
		4.90593	5.18031	4.20711	5.73308
		6.67849	5.77083	3.78555	5.52763
		6.62337	5.59246	5.64414	5.82553
		6.93617	4.83289	6.46548	5.82553
		6.76022	5.7137	2.96717	3.77505
		3.37574	3.13093	3.87184	3.77505
		3.37574	3.34625	2.96717	2.17951
		2.14078	4.37504	2.80116	4.6011
		3.48929	3.69933	0	0
		6.55321	5.61324	5.61941	5.52763
		5.44692	5.26228	3.95327	3.44228
		3.87184	3.69933	4.13914	5.00135
		8.5758	8.02912	0	0
		6.8212	6.13155	3.37573	4.55888
		7.47808	6.10224	4.82171	4.1643
		2.96717	4.46989	5.35966	4.04527
		5.38922	4.68257	7.24669	5.50557
		5.55551	5.75195	6.40139	5.00135
		2.80116	2.87774	7.09751	6.01056
		7.30998	6.10224	3.99277	5.03254
		4.73173	4.86839	3.78555	4.27352
		3.91265	5.0635	5.26679	4.6011
		3.54226	3.91648	6.71411	5.99458
		2.61117	4.46989	7.91504	7.08428
		3.73985	4.46989	4.06781	4.72192
		5.43262	4.96901	7.94533	6.37156
		6.35702	5.99458	4.63633	5.6744
		4.50653	4.96901	7.61294	6.62965
		4.47962	4.86839	6.86938	4.9364
		6.45138	5.03254	7.66541	6.14608
		7.06113	5.46009	6.86938	5.43663
		7.4884	5.36457	4.24031	5.03254
		5.09761	5.23534	4.17393	4.96901
		7.25871	6.20242	8.17113	7.12856
		5.41819	5.59246	2.14078	4.75969
		4.30378	4.6011	8.3132	8.14149
		5.75087	4.83289	3.48929	3.44228
		7.02857	2.57046	7.20144	5.52763
		7.0975	4.90256	3.59455	5.15218
		2.14078	3.24184	4.9855	5.84348
		6.5267	5.77083	6.66647	5.91265
		6.85885	5.99458	2.39506	3.24184
		6.97085	5.99458	1.43296	0
		6.2317	5.0635	6.92101	5.46009
		8.42475	7.10654	6.59828	5.80761
		5.56834	4.42291	7.18458	6.07232
		4.90593	5.87848	5.77347	5.96232
		5.61941	5.75195	4.92647	5.59246
		6.92101	5.41312	0	0
		6.13011	5.7137	3.48929	4.37504
		5.8392	5.54967	5.40395	5.33949
		5.47476	5.18031	7.08396	5.96232
		6.57909	6.11707	5.91265	5.0635
		3.69265	4.6427	4.03034	5.23534
		0.887525	3.24184	6.79377	5.59246
		7.55528	5.84348	2.80116	3.53356
		6.66647	6.25663	6.13894	5.54967
		4.17393	4.6427	2.61117	3.44228
		4.77716	5.50557	6.40139	5.69432
		3.69265	3.34625	7.66235	5.6744
		5.90231	4.90256	6.02081	5.12309
		6.31143	5.65421	4.03034	4.37504
		7.68342	4.90256	3.82883	3.848
		2.96717	4.72192	4.63633	5.31433
		0	0	6.11249	4.46989
		3.3147	5.28836	3.59455	5.78921
		4.36457	4.42291	6.71987	5.61324
		0	0	3.37573	2.87774
		4.77716	0.773996	7.93782	7.38128
		6.8535	6.20242	0.887525	4.46989
		6.40871	5.7137	4.03034	5.33949
		3.82884	4.9364	4.03034	3.91648
		5.55551	4.68257	7.1373	5.82553
		5.07981	5.73308	6.43012	4.9364
		8.11458	6.34678	3.48929	4.79701
		5.61941	4.96901	7.05648	5.23534
		3.78555	2.38681	6.21529	5.20828
		6.99039	5.59246	3.54226	4.21956
		6.86938	5.50557	6.81031	6.05702
		0	0	5.89215	5.75195
		7.51215	6.47816	4.03034	5.03254
		6.9806	5.78921	4.82171	5.54967
		4.90593	4.37504	3.11603	3.69933
		4.58556	3.91648	6.37208	5.12309
		1.43296	1.64155	6.1819	4.55888
		5.40395	4.79701	3.78555	3.77505
		3.18587	3.13093	7.51885	5.41312
		6.69042	5.26228	6.61088	5.65421
		6.55321	5.59246	3.59455	2.87774
		3.25096	6.07232	4.36457	3.69933
		5.52888	5.89555	5.71617	5.26228
		6.94615	6.25663	3.43296	5.20828
		6.62965	5.33949	3.69265	4.51475
		5.86071	5.59246	4.1035	4.72192
		6.69042	4.79701	7.83656	6.71932
		4.17393	5.75195	3.64501	5.15218
		6.11249	5.38888	0	0
		3.59455	4.42291	6.36457	5.18031
		5.85	5.54967	7.41464	5.87848
		6.37938	5.6744	0	1.93357
		5.50208	4.9364	6.65421	5.73308
		5.69237	5.50557	5.75087	5.03254
		6.34199	6.16028	2.96717	5.23534
		4.47962	3.98277	5.7845	5.73308
		7.29838	5.94603	3.95327	3.77505
		4.1035	4.90256	7.352	5.63401
		6.07639	5.61324	7.17612	6.02614
		4.06781	4.9364	8.62648	7.04625
		4.45154	4.27352	3.11603	3.91648
		2.14078	3.24184	6.97579	5.69432
		0	0	1.83188	3.24184
		6.43729	4.46989	3.59455	4.72192
		7.49177	6.35931	6.80478	5.33949
		6.70224	5.69432	0	0
		7.2866	6.18844	2.14078	3.91648
		5.44692	5.63401	5.16792	5.0635
		5.98231	5.26228	5.02414	4.90256
		3.25096	3.69933	7.34065	6.62965
		4.5601	4.37504	3.82883	4.6011
		5.94298	5.18031	6.29572	5.46009
		3.59455	4.1643	6.11249	5.0635
		5.80684	5.23534	2.80116	3.24184
		7.52552	6.51207	6.59186	5.54967
		4.17393	3.69933	6.69641	5.18031
		5.20163	4.79701	3.11603	2.87774
		5.04264	4.83289	5.94298	5.69432
		7.11977	5.87848	0	1.64155
		0	0	6.97085	4.72192
		3.25096	3.44228	3.11603	4.79701
		3.48929	3.77505	5.99209	3.98277
		3.48929	4.90256	5.97246	5.15218
		6.56621	5.57107	6.66647	6.37156
		7.41819	6.29591	6.33432	5.96232
		4.9855	5.03254	6.91085	6.39592
		6.19022	5.65421	7.98465	6.34678
		5.43262	5.26228	3.64501	2.17951
		7.6471	5.97865	0	0
		2.61117	4.51475	5.90231	5.0635
		3.25096	3.53356	5.35966	4.72192
		6.66647	5.75195	3.25096	5.41312
		4.1035	5.26228	5.98231	5.38888
		3.48929	4.32481	1.83188	0
		3.99277	4.83289	3.59455	5.09339
		4.86443	4.6427	2.70929	4.42291
		6.82668	5.18031	4.75489	5.03254
		4.58556	5.23534	4.17393	4.42291
		3.37574	4.10601	5.26679	5.00135
		5.92267	3.69933	8.43192	6.13155
		6.29572	5.61324	3.25096	4.04527
		6.0581	5.50557	4.17393	4.9364
		7.36326	5.87848	4.30378	4.04527
		8.10345	6.72901	1.83188	2.17951
		5.20163	4.6011	3.11603	3.69933
		4.20711	3.24184	3.69265	2.57046
		4.06781	4.10601	6.59828	5.77083
		6.5267	5.54967	5.23458	5.15218
		6.09466	5.94603	7.94778	6.66021
		2.39506	1.64155	3.59455	4.79701
		1.43296	3.00899	3.82883	4.55888
		4.24031	5.0635	7.03793	5.96232
		4.03034	4.1643	6.0581	5.28836
		6.00158	5.03254	4.17393	5.38888
		3.69265	4.37504	7.21393	5.38888
		7.01903	5.82553	6.03958	5.12309
		5.20163	4.46989	4.84298	5.63401
		3.69265	4.55888	6.62337	5.00135
		4.94626	4.86839	5.20163	4.96901
		4.17393	5.00135	7.53224	5.77083
		5.38922	5.41312	7.85256	5.91265
		6.09466	4.55888	4.17393	5.0635
		2.39506	3.34625	3.54226	4.10601
		7.68944	5.6744	5.29866	4.90256
		1.99277	3.34625	3.25096	4.32481
		6.37208	5.57107	6.83213	5.52763
		5.07981	5.20828	3.64501	3.53356
		7.75061	5.69432	5.8392	5.61324
		6.92101	5.75195	4.24031	4.6427
		0	0	4.1035	5.86096
		6.14751	6.283	4.86443	4.10601
		7.07489	5.89555	2.61117	4.32481
		6.14751	5.59246	7.19298	6.98334
		5.8711	5.73308	7.25475	6.39592
		7.33691	6.08725	6.20711	5.82553
		6.71987	6.13155	6.84285	5.73308
		6.34961	5.43663	3.25096	4.83289
		4.17393	4.10601	7.38552	6.95896
		6.34199	5.41312	3.48929	4.27352
		8.13	6.71932	3.37573	5.00135
		6.3036	5.12309	3.43296	4.6011
		4.24031	3.34625	3.59455	3.91648
		4.68482	5.0635	4.94626	5.36457
		2.70929	3.848	3.37573	3.44228
		9.32921	9.29122	5.89215	5.31433
		6.49298	5.28836	4.86443	5.20828
		6.45138	5.46009	2.27501	4.96901
		5.46074	5.18031	3.11603	3.53356
		6.12122	5.61324	5.75087	4.96901
		4.20711	5.12309	0.887525	2.38681
		5.21801	5.73308	6.8535	5.82553
		3.11603	5.0635	7.56506	6.01056
		5.80684	5.97865	4.58556	5.15218
		6.31143	5.61324	6.88509	5.75195
		3.48929	4.83289	4.53356	5.65421
		5.35966	4.86839	4.47962	3.91648
		7.2385	6.20242	6.73728	5.15218
		5.6565	5.38888	6.03958	4.10601
		5.58135	5.52763	5.00495	5.12309
		5.6565	4.55888	3.54226	3.00899
		5.16792	5.26228	0	0
		5.07981	3.61824	4.47962	5.33949
		8.51661	7.03848	3.87184	3.00899
		4.06781	4.42291	3.87184	5.00135
		3.43296	3.34625	4.20711	5.20828
		7.10643	6.01056	7.32157	6.33432
		7.02381	5.65421	5.63169	5.75195
		8.02298	6.47816	6.74308	5.43663
		6.53993	5.75195	4.39438	5.36457
		3.48929	3.13093	2.39506	4.51475
		6.86938	6.17453	7.17183	5.87848
		5.11562	4.9364	0	3.34625
		6.79377	5.87848	2.88557	3.44228
		4.03034	4.72192	3.78555	3.848
		2.14078	2.38681	4.79961	5.09339
		4.36457	5.15218	3.78555	3.00899
		5.94298	5.09339	5.40395	5.61324
		4.36457	4.21956	6.65421	5.57107
		6.26416	4.9364	5.20163	4.72192
		7.28263	5.89555	5.80684	5.91265
		4.39438	4.42291	5.94298	4.55888
		5.75087	5.75195	3.43296	3.53356
		6.31143	5.7137	3.43296	3.13093
		6.24812	5.12309	6.2317	5.18031
		7.59081	7.1644	6.69042	5.46009
		6.28799	5.99458	3.59455	5.94603
		6.70819	5.36457	4.9855	5.63401
		5.47476	5.0635	4.33485	3.98277
		7.35579	6.11707	5.61941	5.31433
		5.31397	4.51475	5.18468	5.54967
		5.35966	5.59246	7.57153	6.11707
		7.48494	6.18844	6.28003	5.18031
		5.34447	5.09339	9.04952	6.8748
		2.80116	4.90256	4.5601	4.72192
		0	0	6.03012	5.80761
		4.17393	4.27352	3.37573	3.848
		5.93286	5.43663	4.03034	4.6427
		5.34447	5.59246	4.96625	5.63401
		6.67242	6.01056	0	0.773996
		4.68482	4.9364	6.64198	5.89554
		5.58135	4.1643	3.59455	5.48285
		5.98231	4.83289	5.70432	5.31433
		6.78267	5.57107	4.03034	1.64155
		5.04264	4.51475	7.25475	6.44361
		4.1035	4.27352	6.07639	4.79701
		4.90593	4.79701	7.18041	6.05702
		5.35966	5.87848	2.70929	5.59246
		5.16792	4.72192	5.8711	4.83289
		5.68061	5.36457	5.25096	5.46009
		5.6565	4.96901	6.73145	5.73308
		5.31397	4.55888	5.06134	5.03254
		6.61721	5.12309	3.78555	4.10601
		6.92612	5.75195	4.47962	3.848
		2.70929	4.21956	5.50208	5.03254
		4.30378	3.98277	5.58135	5.59246
		7.78169	5.26228	3.87184	3.69933
		0	0	7.58444	5.50557
		5.48864	5.43663	3.48929	3.44228
		6.34199	5.18031	1.43296	3.848
		4.82171	4.79701	3.87184	4.1643
		5.29866	4.1643	6.60452	6.04177
		7.30223	6.17453	3.95327	4.68257
		2.96717	3.00899	5.89215	5.43663
		6.03958	4.9364	4.77716	4.6427
		5.28281	5.80761	6.91085	5.87848
		6.34199	5.54967	4.30378	5.31433
		7.75061	6.14609	8.89536	8.73792
		5.38922	4.51475	5.99209	4.96901
		4.03034	4.9364	3.37573	4.6427
		3.78555	4.72192	7.83112	7.43521
		5.38922	5.0635	5.38922	4.75969
		3.48929	4.86839	3.69265	3.848
		6.59828	6.30889	8.02774	6.99932
		4.03034	4.46989	4.03034	4.37504
		4.13914	4.10601	4.47962	6.89203
		6.37938	5.78921	5.34447	5.54967
		6.71411	5.31433	6.26416	5.31433
		6.33432	5.57107	3.3147	4.27352
		4.77716	4.21956	6.94122	5.54967
		6.09466	5.28836	6.38681	4.96901
		4.70819	3.69933	3.87184	4.6011
		7.98954	6.24317	6.43729	5.84348
		5.26679	5.59246	2.61117	5.03254
		6.28003	5.00135	6.76022	5.78921
		7.30615	6.62965	3.99277	4.51475
		4.84298	5.65421	7.42181	5.57107
		4.30378	3.91648	4.36457	5.00135
		6.56621	5.33949	0	0
		4.73173	4.27352	6.92101	5.7137
		3.11603	3.00899	3.78555	5.54967
		4.42358	5.12309	3.48929	5.20828
		5.47476	5.23534	3.87184	5.18031
		6.21529	5.59246	3.69265	4.27352
		6.0581	5.09339	5.35966	4.96901
		3.04264	4.04527	7.79286	6.30889
		5.50208	5.52763	5.35966	5.46009
		6.14751	5.12309	5.97246	5.91265
		4.77716	5.46009	4.03034	5.09339
		6.86938	4.75969	6.87983	5.77083
		4.42358	3.53356	3.43296	4.42291
		4.5601	4.37504	6.88509	5.61324
		3.82884	4.75969	6.15623	4.6427
		5.04264	5.38888	6.31143	3.848
		6.28003	3.24184	0	0
		5.61941	5.61324	8.35698	6.59857
		3.95327	5.00135	6.19869	5.59246
		6.92101	5.86096	5.72765	6.43179
		5.92267	6.07232	0.887525	0
		6.91588	5.78921	3.37573	4.10601
		5.60674	4.51475	1.43296	2.17951
		7.37069	6.17453	7.18041	5.0635
		6.37208	5.26228	4.13914	3.98277
		4.86443	5.31433	6.47233	4.86839
		6.41583	5.63401	7.01903	6.01056
		3.48929	4.32481	4.03034	5.61324
		3.78555	4.72192	6.32679	6.08725
		4.73173	4.83289	7.00955	5.82553
		4.77716	5.18031	3.48929	4.51475
		6.75449	6.33432	4.03034	5.15218
		6.07639	5.26228	7.39283	6.29591
		7.07489	5.61324	3.99277	4.86839
		5.41819	5.77083	5.98231	5.31433
		6.60452	5.97865	5.44692	4.90256
		7.16762	6.08725	3.95327	5.18031
		4.9855	5.36457	6.23993	5.52763
		3.87184	4.37504	2.88557	2.87774
		6.41583	5.73308	7.36326	5.96232
		3.25096	1.93357	3.54226	5.00135
		6.12122	5.87848	5.04264	5.33949
		4.82171	4.10601	6.31904	5.20828
		5.8392	5.54967	8.0511	6.47816
		5.81762	5.28836	7.27864	6.33432
		6.73728	6.14609	7.68342	5.86096
		5.09761	4.86839	3.82883	4.86839
		4.77716	5.50557	3.59455	4.04527
		3.78555	3.848	6.47233	5.86096
		5.32948	4.21956	5.35966	4.1643
		4.68482	5.20828	6.48607	5.09339
		7.00955	5.99458	8.37008	7.06156
		6.07639	5.77083	4.13914	4.27352
		3.04264	3.61824	7.70127	5.82553
		6.94122	5.7137	5.59425	5.18031
		5.06134	5.15218	4.47962	5.78921
		4.47962	4.55888	5.35966	4.1643
		6.49985	5.46009	2.14078	4.04527
		4.82171	3.77505	4.03034	4.68257
		5.32948	6.35931	5.47476	5.48285
		8.30351	6.02614	2.39506	3.24184
		5.72765	5.59246	4.17393	5.23534
		5.94298	5.26228	7.11977	6.11707
		5.55551	4.90256	7.14608	5.7137
		6.96104	5.91265	3.48929	4.32481
		6.45845	3.98277	7.62855	6.16027
		4.45154	5.09339	5.37469	4.21956
		5.09761	5.18031	7.38914	6.33432
		9.50452	8.51964	3.25096	3.24184
		6.15623	6.17453	7.41464	6.52309
		4.73173	4.42291	6.82668	5.75195
		3.04264	3.53356	3.54226	3.44228
		4.7996	5.20828	7.92011	6.57743
		6.47232	4.90256	4.20711	4.46989
		6.46549	5.52763	5.8392	3.53356
		6.28003	4.27352	6.79377	5.91265
		7.35579	5.38888	4.03034	5.75195
		4.06781	4.37504	6.24812	5.80761
		4.20711	4.21956	2.61117	5.0635
		7.07028	4.90256	9.05414	8.26899
		6.22362	5.63401	4.03034	5.03254
		6.69042	5.50557	4.6605	3.61824
		5.97246	4.79701	3.95327	4.9364
		3.82884	4.04527	7.25871	6.20242
		3.43296	4.04527	6.8902	5.91265
		8.57422	7.5097	4.45154	5.61324
		6.43012	5.61324	3.69265	5.15218
		6.13894	5.75195	4.47962	4.10601
		4.30378	4.21956	5.70432	5.43663
		4.61117	5.50557	6.22362	5.6744
		4.36457	4.51475	6.69042	5.96232
		5.88166	5.73308	0	0
		3.78555	4.32481	5.59425	3.61824
		6.65421	6.02614	0.887525	1.64155
		6.67849	5.28836	1.18903	3.77505
		6.41583	5.6744	3.54226	4.04527
		9.33969	7.29324	6.53993	5.6744
		6.92101	5.73308	6.02081	5.65421
		4.17393	4.51475	7.37808	6.01056
		6.0581	6.07232	7.41464	6.61941
		3.69265	4.32481	7.02381	5.28836
		2.96717	3.00899	6.73728	5.89554
		5.46074	5.26228	4.58556	5.38888
		4.24031	4.90256	3.25096	4.9364
		3.95327	4.6427	4.47962	5.38888
		6.02081	6.32157	6.90063	5.57107
		4.53356	4.86839	7.04253	6.21607
		6.96104	5.43663	4.63633	5.33949
		3.87184	4.21956	6.82668	5.73308
		6.91588	5.48285	7.25475	6.20242
		4.68482	5.28836	8.00158	7.98162
		4.36457	5.00135	5.79572	5.03254
		6.54659	6.22978	5.70432	5.61324
		4.03034	3.98277	7.22217	6.14608
		6.26416	5.33949	7.76765	6.65005
		5.52888	6.24317	4.50653	4.46989
		4.58556	4.6011	6.57259	5.18031
		8.25805	5.31433	4.24031	4.21956
		5.47476	5.54967	7.57478	6.44361
		7.0975	6.45516	5.16792	5.15218
		6.16471	4.32481	7.05192	4.86839
		3.37574	4.04527	2.61117	4.1643
		5.71617	5.99458	5.9528	4.96901
		6.13011	5.20828	6.21529	5.77083
		7.32544	5.33949	3.59455	5.38888
		7.17183	5.94603	2.96717	3.24184
		6.9855	6.17453	2.61117	3.53356
		6.20711	4.72192	2.70929	4.1643
		3.78555	4.55888	4.63633	5.65421
		6.41583	5.23534	2.61117	0.773996
		7.01903	5.23534	5.69237	5.46009
		6.08555	5.73308	6.41583	6.13155
		5.55551	5.15218	4.30378	4.27352
		6.95117	5.86096	2.14078	4.04527
		5.35966	5.38888	7.36326	6.29591
		7.1153	6.01056	3.37573	3.00899
		3.69265	4.27352	3.37573	4.32481
		6.75449	6.42004	6.71987	5.99458
		5.13299	4.83289	0	0
		6.97085	6.07232	4.03034	2.17951
		6.31143	6.08725	4.33485	3.77505
		8.58707	7.32535	6.55321	5.50557
		3.59455	4.04527	5.04264	4.96901
		9.30513	8.82349	3.48929	4.04527
		8.02065	6.76686	2.80116	4.72192
		4.1035	3.91648	7.00484	6.18844
		7.38914	6.26978	3.25096	4.27352
		5.68061	5.0635	0	0
		5.76208	5.09339	5.26679	5.61324
		6.09466	5.48285	2.14078	4.04527
		6.06738	5.54967	4.9855	5.63401
		5.73931	4.10601	5.55551	5.33949
		4.63633	4.86839	6.50653	5.26228
		5.31397	3.69933	4.47962	5.59246
		6.20711	5.78921	7.68047	6.05702
		4.39438	3.00899	7.55198	7.46434
		6.75449	5.52763	4.47962	5.63401
		6.70224	6.283	4.96625	5.92932
		7.01903	6.34678	3.73985	4.90256
		9.02259	7.18557	4.50653	5.12309
		6.16471	5.48285	1.43296	3.53356
		4.82171	4.21956	3.3147	4.37504
		4.36457	5.18031	5.47476	5.33949
		4.17393	3.24184	6.57259	5.82553
		4.88509	5.38888	6.69042	4.75969
		6.13011	5.46009	0	0
		7.54543	6.05702	3.99277	4.1643
		3.3147	2.57046	3.25096	3.34625
		3.11603	4.04527	0	0
		6.43012	6.34678	8.78679	6.32157
		5.50208	4.42291	6.6359	5.36457
		4.27277	4.1643	4.42358	3.77505
		5.38922	5.63401	6.92101	5.59246
		3.11603	3.848	6.24812	5.87848
		5.8392	4.27352	3.11603	4.68257
		6.50653	4.21956	5.0798	6.04177
		8.37565	6.53419	4.36457	4.10601
		7.37808	6.60896	3.25096	3.00899
		6.61721	6.02614	3.48929	2.38681
		1.18903	2.73118	6.03958	3.91648
		5.06134	5.26228	5.13299	5.31433
		1.43296	3.13093	6.20711	5.18031
		6.61721	4.90256	2.80116	4.1643
		3.25096	3.44228	1.43296	0
		6.84812	4.83289	6.09466	4.90256
		6.79377	5.28836	3.11603	4.04527
		6.29572	5.89555	7.8632	6.53419
		6.06738	5.41312	3.48929	4.55888
		5.26679	5.12309	6.43012	5.33949
		5.60674	5.36457	3.69265	5.00135
		4.84298	4.6011	6.66647	5.91265
		6.64198	5.33949	5.46074	5.57107
		4.27277	5.12309	3.78555	4.72192
		7.07028	5.75195	7.8658	5.7137
		7.88154	6.66021	5.81762	6.21607
		6.40139	6.01056	3.87184	4.90256
		8.44431	6.38388	2.96717	4.6011
		6.06738	5.59246	2.96717	5.12309
		3.78555	4.46989	8.18597	6.89203
		2.27501	2.73118	5.58135	4.96901
		5.58135	4.27352	5.75087	5.46009
		4.30378	6.24317	3.69265	4.37504
		6.62965	5.91265	2.39506	5.26228
		6.3036	5.48285	5.47476	3.24184
		7.02381	5.03254	7.11093	5.59246
		5.92267	5.38888	7.86053	6.21607
		4.96625	5.50557	2.80116	5.31433
		4.58556	4.72192	6.11249	6.11707
		6.95117	6.02614	6.8902	5.31433
		6.2317	5.26228	8.00876	6.01056
		2.39506	4.27352	4.30378	4.6427
		6.84285	6.16028	5.6565	4.9364
		4.94626	5.23534	7.07489	6.24317
		5.52888	4.75969	5.52888	4.75969
		5.94298	5.99458	2.14078	4.6011
		6.85885	6.14609	5.60674	5.46009
		4.9855	4.83289	7.21393	6.48961
		5.91265	5.00135	4.68482	5.15218
		6.03012	5.63401	4.63633	5.0635
		2.39506	3.98277	0	0
		7.34829	5.57107	6.66647	5.43663
		7.19722	6.07232	3.04264	3.848
		7.79005	6.53419	4.30378	5.38888
		4.30378	3.53356	6.73728	6.33432
		3.43296	4.42291	7.25475	6.29591
		5.13299	5.31433	3.82883	5.33949
		4.5601	5.00135	3.69265	4.6011
		6.20711	5.65421	7.38914	6.40803
		6.78267	5.52763	6.43012	5.97865
		6.67242	5.65421	5.00495	4.9364
		5.86071	5.26228	0	0
		6.95117	6.30889	7.36326	6.10224
		7.59716	6.01056	5.75087	5.18031
		4.77716	4.72192	6.81031	5.12309
		7.27072	6.16028	7.45368	6.14608
		3.37574	3.13093	3.25096	5.18031
		5.72765	5.50557	4.20711	5.09339
		6.01123	4.9364	6.31904	6.01056
		6.86938	5.75195	3.11603	2.17951
		6.74873	5.77083	3.54226	4.10601
		7.53224	6.39592	6.93109	6.02614
		2.80116	4.21956	3.37573	5.12309
		6.37208	5.50557	2.80116	3.44228
		9.18455	7.70273	3.59455	3.69933
		6.37208	5.28836	6.20711	5.61324
		6.71411	5.84348	6.02081	5.38888
		7.51885	5.99458	5.41819	5.20828
		7.09297	5.77083	7.89712	6.5008
		7.1153	6.05702	5.44692	4.37504
		5.8392	4.6427	4.36457	4.37504
		6.15623	5.57107	5.92267	5.6744
		5.81762	5.26228	7.04723	5.78921
		4.73173	5.12309	5.89215	5.41312
		4.39438	5.41312	6.77149	6.07232
		6.19869	5.91265	7.69537	4.55888
		5.75087	5.09339	8.00876	3.69933
		4.7996	4.55888	5.99209	5.00135
		6.86938	5.87848	4.30378	4.46989
		5.75087	5.73308	0	0
		6.82668	5.78921	5.35966	5.97865
		4.94626	5.26228	2.70929	4.1643
		5.96278	4.72192	6.36457	6.34678
		5.20163	5.52763	7.76202	5.89554
		4.42358	5.00135	6.95606	5.96232
		5.26679	5.43663	3.69265	4.86839
		6.11249	5.6744	3.69265	5.18031
		2.61117	4.27352	6.21529	4.46989
		7.99915	6.5008	6.94615	5.6744
		5.75087	5.50557	3.78555	5.12309
		4.70819	5.20828	0	0
		7.05647	6.10224	3.87184	4.55888
		3.25096	3.91648	5.77347	5.87848
		7.2426	5.92932	7.75636	6.85736
		4.27277	6.86604	5.60674	5.75195
		3.59455	4.46989	6.34961	5.26228
		4.45154	5.36457	2.14078	3.34625
		8.24394	7.24041	3.43296	3.61824
		6.51333	5.48285	5.02414	5.80761
		4.17393	4.6011	7.16762	6.02614
		7.66839	6.21607	3.59455	2.57046
		4.63633	4.75969	6.20711	5.0635
		4.42358	5.03254	7.73627	7.0072
		6.36457	5.59246	5.72765	4.51475
		4.90593	4.90256	6.76022	5.80761
		4.17393	4.32481	7.15906	5.6744
		5.58135	5.69432	6.9855	5.75195
		4.94626	5.23534	7.30223	5.84348
		3.59455	5.00135	0	0.773996
		3.37574	4.51475	3.25096	2.73118
		6.39403	5.7137	5.82858	5.20828
		4.9855	5.52763	3.59455	4.04527
		10.3476	9.75636	8.0511	6.44361
		6.19869	5.57107	7.1633	6.08725
		7.47119	6.42004	4.17393	5.18031
		6.1035	5.6744	3.87184	4.79701
		5.50208	4.72192	5.92267	5.28836
		5.28281	5.84348	5.90231	5.28836
		3.78555	4.86839	5.68061	4.27352
		6.7658	5.33949	6.6359	5.77083
		6.51995	4.79701	6.20711	5.63401
		5.16792	5.6744	4.42358	3.69933
		3.59455	4.37504	4.03034	5.12309
		1.43296	2.38681	5.60674	5.26228
		5.11562	5.18031	3.25096	4.1643
		2.27501	4.6427	0.887525	4.51475
		3.54226	5.03254	6.04876	4.83289
		6.49985	5.86096	6.61721	5.80761
		6.97085	6.26978	3.95327	5.09339
		4.03034	5.15218	3.78555	4.46989
		6.73146	5.20828	3.37573	4.21956
		4.36457	4.46989	3.78555	3.98277
		5.72765	5.36457	3.59455	2.87774
		6.06738	5.28836	5.44692	5.33949
		3.48929	3.848	3.25096	3.98277
		0	1.64155	5.66846	5.26228
		3.37574	2.57046	3.11603	4.6427
		4.77716	6.18844	3.73985	4.27352
		6.00158	4.96901	4.50653	4.83289
		3.59455	3.13093	4.03034	4.37504
		5.52888	6.11707	6.73145	4.75969
		6.54659	5.31433	6.77149	5.36457
		6.29572	4.37504	3.91265	5.23534
		3.48929	3.13093	7.54543	6.16027
		5.63169	3.98277	3.69265	5.12309
		5.07981	4.10601	3.78555	4.72192
		4.17393	4.6427	8.46532	6.18844
		6.86938	6.55597	8.67842	7.88594
		5.94298	4.68257	6.78267	5.12309
		5.71617	5.69432	7.06113	5.86096
		5.48864	4.55888	6.77703	5.86096
		5.77347	5.80761	5.92267	4.72192
		3.59455	3.44228	3.59455	4.55888
		6.72574	5.50557	3.37573	4.55888
		6.92101	6.08725	3.64501	3.77505
		3.91265	4.37504	4.94626	5.36457
		6.58556	5.52763	3.87184	4.42291
		1.43296	1.26903	0	1.64155
		3.87184	4.04527	7.12422	6.13155
		6.44444	5.31433	4.58556	5.18031
		5.26679	4.32481	2.96717	4.37504
		5.26679	5.31433	2.39506	3.34625
		3.59455	4.6011	5.16792	4.72192
		4.17393	5.31433	9.09294	8.31764
		5.98231	5.12309	4.17393	5.75195
		5.50208	5.38888	0	0.773996
		5.55551	5.61324	7.45722	5.97865
		7.57153	5.80761	4.50653	4.6011
		6.92101	5.59246	4.73173	5.43663
		6.42307	5.6744	6.1819	4.79701
		8.21936	6.48961	0	0
		7.15906	6.05702	6.14751	5.50557
		3.95327	3.13093	7.0332	5.94603
		4.58556	5.78921	3.87184	5.15218
		5.69237	4.32481	2.14078	3.44228
		4.24031	4.79701	7.15906	5.99458
		6.64198	5.65421	6.84285	5.7137
		6.11249	5.43663	4.27277	4.6427
		6.21529	5.50557	6.28003	5.78921
		8.02536	6.62965	0	0
		6.03958	5.18031	7.31388	6.58796
		6.07639	5.7137	2.96717	5.36457
		6.19022	5.15218	6.14751	5.97865
		6.86406	5.59246	5.35966	4.21956
		2.96717	3.98277	3.48929	3.34625
		5.21801	4.96901	3.87184	3.61824
		3.11603	2.73118	5.81762	4.83289
		6.69042	4.51475	3.69265	5.36457
		3.87184	4.90256	5.77347	5.09339
		2.88557	5.31433	8.34381	7.49281
		5.75087	5.38888	6.92101	5.97865
		6.55964	5.52763	7.411	6.02614
		4.1035	4.96901	2.88557	5.0635
		6.27202	5.94603	6.45845	5.54967
		6.53993	5.31433	6.22362	5.46009
		6.80478	5.28836	2.14078	0
		7.42895	5.36457	3.48929	4.55888
		4.03034	3.69933	6.96104	6.5008
		5.06134	5.15218	3.25096	5.26228
		4.53356	5.6744	7.55528	6.21607
		3.69265	4.42291	3.37573	2.17951
		4.17393	5.78921	6.07639	5.33949
		7.8632	6.20242	5.20163	5.48285
		7.01903	5.23534	5.88166	5.43663
		4.1035	3.69933	6.79377	4.96901
		2.39506	2.87774	6.72574	5.28836
		6.19869	5.48285	0	0
		6.78829	5.0635	7.0332	5.78921
		6.11249	6.18844	7.15906	5.89554
		7.62235	5.6744	6.69641	5.73308
		6.13011	5.15218	5.06134	5.46009
		3.95327	3.53356	4.58556	5.61324
		9.30319	8.73074	2.39506	3.13093
		5.58135	5.80761	4.24031	5.12309
		6.28003	5.97865	6.45138	5.78921
		6.32679	5.73308	6.60452	5.36457
		6.80478	6.20242	4.39438	5.87848
		6.07639	6.16028	6.62965	5.77083
		5.41819	4.9364	5.32948	5.65421
		2.80116	3.34625	7.24669	5.41312
		4.42358	5.43663	4.75489	5.18031
		3.73985	5.33949	3.95327	3.91648
		5.76208	5.31433	3.99277	4.1643
		5.59425	5.77083	6.91588	5.50557
		7.84455	5.69432	5.20163	4.37504
		7.06577	5.65421	4.58556	5.59246
		6.43012	4.86839	0	2.17951
		5.52888	4.72192	7.21801	5.00135
		4.36457	3.24184	4.42358	4.04527
		4.20711	4.55888	4.17393	4.86839
		6.94615	6.08725	5.86071	4.83289
		6.27202	5.7137	7.2385	6.17453
		3.78555	3.848	5.50208	5.54967
		4.58556	4.90256	6.42307	5.31433
		7.69537	5.75195	7.81487	6.40803
		5.58135	5.48285	2.96717	5.00135
		7.41464	7.05387	6.41583	5.18031
		3.95327	4.51475	6.66035	5.18031
		6.06738	5.50557	4.17393	3.98277
		6.33432	5.59246	6.37938	5.75195
		6.31143	5.0635	6.62337	6.02614
		6.53341	6.11707	6.34961	5.18031
		2.14078	4.83289	4.03034	5.31433
		3.87184	5.41312	7.37443	5.46009
		6.24812	4.51475	6.78829	6.17453
		3.37574	3.98277	3.11603	3.848
		8.95481	8.33664	4.73173	4.83289
		4.86443	5.63401	7.21393	5.7137
		4.17393	4.6011	3.59455	4.46989
		6.35702	5.87848	5.06134	4.83289
		6.86938	5.23534	3.87184	4.6427
		4.1035	3.44228	6.37208	5.36457
		4.33485	4.42291	7.01436	5.46009
		3.78555	4.37504	4.58556	5.0635
		7.08852	5.94603	3.78555	3.848
		6.9855	5.91265	7.07938	5.63401
		7.88417	6.88338	2.80116	2.57046
[truncated: 17,536 more rows]
